# Supplementary material for: Multiple genomic regions influence root morphology and seedling growth in cultivated sunflower (Helianthus annuus L.) under well-watered and water-limited conditions
Source: PLoS One. 2018 Sep 20;13(9):e0204279. doi: 10.1371/journal.pone.0204279 (PMC6147562; doi:10.1371/journal.pone.0204279)
Supplement: S1 Table — (XLSX) [file pone.0204279.s005.xlsx]

## Sheet: Sheet1
Genotype	AMES accession ID	Line Name	Breeding Line ID	Classification
SAM001	31694	NSL_202853	HA 851	HA-Oil
SAM002	31695	NSL_202855	HA 853	HA-Oil
SAM003	31696	NSL_208771	HA 323	HA-NonOil
SAM004	31697	PI_509061	HA 351	HA-NonOil
SAM006	31699	PI_552932	HA 286	HA-NonOil
SAM007	31700	PI_552940	HA 302	HA-Oil
SAM009	31702	PI_560144	RHA 376	RHA-Oil
SAM010	31703	PI_560145	RHA 377	RHA-Oil
SAM011	31704	PI_561920	HA 380	HA-NonOil
SAM012	31705	PI_561921	RHA 381	RHA-Oil
SAM013	31706	PI_578008	RHA 386	RHA-Oil
SAM014	31707	PI_578009	RHA 387	RHA-Oil
SAM015	31708	PI_578010	RHA 388	RHA-Oil
SAM016	31709	PI_578011	RHA 389	RHA-Oil
SAM017	31710	PI_578872	HA 383	HA-Oil
SAM018	31711	PI_578873	HA 384	HA-Oil
SAM020	31713	PI_597368	HA 404	HA-Oil
SAM021	31714	PI_597369	HA 405	HA-Oil
SAM022	31715	PI_597373	RHA 396	RHA-Oil
SAM023	31716	PI_597374	RHA 397	RHA-Oil
SAM024	31717	PI_599758	RHA 273	RHA-Oil
SAM026	31719	PI_599775	HA 124	HA-Oil
SAM027	31720	PI_599783	HA 314	HA-NonOil
SAM029	31722	PI_599983	HA 313	HA-NonOil
SAM030	31723	PI_607920	R-185	RHA-Oil
SAM031	31724	PI_607921	R-188	RHA-Oil
SAM032	31725	PI_607923	R-201	RHA-Oil
SAM033	31726	PI_633746	RHA 436	RHA-Oil
SAM034	31727	PI_633747	RHA 437	RHA-Oil
SAM035	31728	PI_650575	HA 112	HA-NonOil
SAM036	31729	PI_650579	HA 116	HA-NonOil
SAM037	31730	PI_650582	HA 133	HA-NonOil
SAM038	31731	PI_650612	HA 113	HA-Oil
SAM039	31732	PI_509060	HA 350	HA-NonOil
SAM041	31734	PI_543746	RGIG1	RHA-NonOil
SAM043	31736	PI_650754	HA-R3	HA-Oil
SAM045	31738	NSL_208772	ND-BLPL2	Other-NonOil
SAM047	31740	PI_642771	HA 452	HA-Oil
SAM048	31741	Ames_22511	Klein Casares	OPV
SAM049	31742	PI_642774	RHA 455	RHA-Oil
SAM050	31743	PI_642775	HA 456	HA-Oil
SAM052	31745	PI_642776	HA 457	HA-NonOil
SAM053	31746	PI_642777	HA 412 HO	HA-Oil
SAM054	31747	PI_655014	RHA 463	RHA-NonOil
SAM055	31748	PI_655015	RHA 464	RHA-NonOil
SAM056	31749	NSL_202282	RHA 324	RHA-NonOil
SAM057	31750	NSL_202859	RHA 855	RHA-Oil
SAM058	31751	NSL_206235	ND-ERLYS	Other-Oil
SAM059	31752	PI_509059	HA 349	HA-NonOil
SAM060	31753	PI_531072	RHA 359	RHA-Oil
SAM061	31754	PI_534650	RHA 364	RHA-Oil
SAM062	31755	PI_534657	HA 371	HA-Oil
SAM063	31756	PI_549001	HA germ. pool III-G	Oil introgressed
SAM065	31758	PI_552931	RHA 296	RHA-Oil
SAM066	31759	PI_552948	DM-3	Other-Oil
SAM067	31760	PI_561918	HA 378	HA-Oil
SAM069	31762	PI_639165	HA 442	HA-Oil
SAM070	31763	PI_599780	HA 285	HA-NonOil
SAM072	31765	PI_599980	RHA 309	RHA-NonOil
SAM074	31767	PI_650588	HA 228	HA-NonOil
SAM076	31769	PI_599982	HA 312	HA-NonOil
SAM077	31770	NSL_202852	HA 850	HA-Oil
SAM081	31774	PI_560143	RHA 375	RHA-Oil
SAM082	31775	NSL_202275	ND-NONOIL B2	Other-NonOil
SAM083	31776	PI_432504	Hopi dye	landrace
SAM090	31782	PI_655009	HA 458	HA-NonOil
SAM091	31783	NSL_202273	ND NONOIL 3	Other-NonOil
SAM092	31784	NSL_202276	ND NONOIL B3	Other-NonOil
SAM095	31787	NSL_202278	ND NONOIL B5	Other-NonOil
SAM096	31788	PI_655013	RHA 462	RHA-Oil
SAM097	31789	NSL_202281	ND NONOIL M3	Other-NonOil
SAM098	31790	NSL_202283	RHA 326	RHA-NonOil
SAM099	31791	NSL_202285	RHA 329	RHA-NonOil
SAM100	31792	NSL_202286	RHA 330	RHA-NonOil
SAM101	31793	NSL_202287	RHA 331	RHA-NonOil
SAM102	31794	NSL_202288	RHA 332	RHA-NonOil
SAM103	31795	NSL_202289	RHA 333	RHA-NonOil
SAM104	31796	NSL_202854	HA 852	HA-Oil
SAM105	31797	NSL_202856	ND-BLOS	Other-Oil
SAM106	31798	NSL_202858	RHA 854	RHA-Oil
SAM107	31799	NSL_202861	RHA 857	RHA-Oil
SAM109	31801	NSL_206234	ND-EBLYS	Other-Oil
SAM110	31802	NSL_208766	HA 318	HA-NonOil
SAM112	31804	NSL_208768	HA 320	HA-NonOil
SAM113	31805	NSL_208769	HA 321	HA-NonOil
SAM114	31806	NSL_208774	RHA 325	RHA-NonOil
SAM115	31807	PI_509057	RHA 347	RHA-Oil
SAM116	31808	PI_509063	HA 353	HA-NonOil
SAM117	31809	PI_509064	RHA 354	RHA-NonOil
SAM118	31810	PI_531074	RHA 361	RHA-Oil
SAM119	31811	PI_531075	RHA 362	RHA-NonOil
SAM121	31813	PI_534653	RHA 367	RHA-Oil
SAM122	31814	PI_543745	RPET2	RHA-NonOil
SAM126	31818	PI_549006	HA germ. pool III-L	Oil introgressed
SAM129	31821	PI_552934	HA 288	HA-NonOil
SAM130	31822	PI_552935	HA 290	HA-Oil
SAM131	31823	PI_552936	HA 291	HA-Oil
SAM132	31824	PI_552937	HA 292	HA-NonOil
SAM133	31825	PI_552938	HA 300	HA-Oil
SAM134	31826	PI_552942	HA 305	HA-NonOil
SAM135	31827	PI_552947	DM-2	Other-Oil
SAM137	31829	PI_560142	RHA 374	RHA-Oil
SAM138	31830	PI_578874	HA 385	HA-Oil
SAM139	31831	PI_597364	HA 393	HA-Oil
SAM140	31832	PI_597365	HA 394	HA-Oil
SAM141	31833	PI_597370	HA 406	HA-Oil
SAM142	31834	PI_597375	RHA 398	RHA-Oil
SAM143	31835	PI_599757	RHA 270	RHA-Oil
SAM145	31837	PI_599779	HA 277	HA-Oil
SAM146	31838	PI_599788	RHA 293	RHA-NonOil
SAM147	31839	PI_599978	HA 308	HA-NonOil
SAM148	31840	PI_603987	RHA 391	RHA-Oil
SAM149	31841	PI_607510	HA-R7	HA-NonOil
SAM150	31842	PI_607927	IMISUN-1	Other-Oil
SAM151	31843	PI_617098	HA 425	HA-Oil
SAM152	31844	PI_632338	HA 429	HA-Oil
SAM153	31845	PI_632342	HA 433	HA-Oil
SAM154	31846	PI_633748	RHA 438	RHA-Oil
SAM156	31848	PI_650570	HA 65	HA-NonOil
SAM157	31849	PI_650592	HA 236	HA-NonOil
SAM158	31850	PI_650599	HA 249	HA-NonOil
SAM159	31851	PI_650763	HA-R5	HA-Oil
SAM160	31852	PI_597371	HA 407	HA-Oil
SAM161	31853	PI_597372	RHA 395	RHA-Oil
SAM163	31855	PI_597377	RHA 400	RHA-Oil
SAM164	31856	PI_597378	RHA 401	RHA-Oil
SAM165	31857	PI_599759	RHA 274	RHA-Oil
SAM166	31858	PI_599763	RHA 279	RHA-Oil
SAM167	31859	PI_599764	RHA 294	RHA-NonOil
SAM168	31860	PI_599765	RHA 297	RHA-Oil
SAM169	31861	PI_599767	RHA 299	RHA-Oil
SAM170	31862	PI_599769	HA 8	HA-NonOil
SAM171	31863	PI_599771	HA 61	HA-Oil
SAM172	31864	PI_599772	HA 64	HA-Oil
SAM173	31865	PI_599773	HA 89	HA-Oil
SAM174	31866	PI_599774	HA 99	HA-Oil
SAM176	31868	PI_599778	HA 234	HA-Oil
SAM177	31869	PI_599782	HA 304	HA-NonOil
SAM178	31870	PI_599785	HA 822	HA-Oil
SAM179	31871	PI_599786	RHA 271	RHA-Oil
SAM180	31872	PI_599787	RHA 272	RHA-Oil
SAM181	31873	PI_599789	RHA 311	RHA-NonOil
SAM182	31874	PI_599977	HA 307	HA-NonOil
SAM183	31875	PI_599979	HA 207	HA-NonOil
SAM184	31876	PI_599981	RHA 310	RHA-NonOil
SAM185	31877	PI_599984	HA 821	HA-Oil
SAM186	31878	PI_600000	RHA 417	RHA-Oil
SAM188	31880	PI_600725	BRS-3	Other-Oil
SAM189	31881	PI_603986	HA 390	HA-Oil
SAM190	31882	PI_603988	RHA 392	RHA-Oil
SAM191	31883	PI_603989	RHA 408	RHA-Oil
SAM192	31884	PI_603990	RHA 409	RHA-Oil
SAM193	31885	PI_603991	HA 410	HA-Oil
SAM194	31886	PI_607504	HA 413	HA-Oil
SAM196	31888	PI_607509	HA-R6	HA-NonOil
SAM199	31891	PI_607925	R-206	RHA-Oil
SAM200	31892	PI_607928	IMISUN-2	Other-Oil
SAM201	31893	PI_607929	IMISUN-3	Other-NonOil
SAM203	31895	PI_617099	RHA 426	RHA-Oil
SAM204	31896	PI_617100	RHA 427	RHA-Oil
SAM205	31897	PI_618725	HA 421	HA-Oil
SAM206	31898	PI_618726	HA 422	HA-Oil
SAM207	31899	PI_619204	RHA 419	RHA-Oil
SAM208	31900	PI_619206	RHA 428	RHA-Oil
SAM209	31901	PI_632339	HA 430	HA-Oil
SAM210	31902	PI_632340	HA 431	HA-Oil
SAM211	31903	PI_632341	HA 432	HA-Oil
SAM212	31904	PI_633744	HA 434	HA-Oil
SAM213	31905	PI_633745	HA 435	HA-Oil
SAM214	31906	PI_639162	RHA 439	RHA-Oil
SAM215	31907	PI_639163	RHA 440	RHA-Oil
SAM216	31908	PI_639164	HA 441	HA-Oil
SAM217	31909	PI_639166	RHA 443	RHA-Oil
SAM219	31911	PI_650358	HA 1	HA-NonOil
SAM222	31914	PI_650586	HA 211	HA-NonOil
SAM223	31915	PI_650594	HA 243	HA-NonOil
SAM225	31917	PI_650603	HA 253	HA-NonOil
SAM226	31918	PI_650605	HA 259	HA-NonOil
SAM227	31919	PI_650753	HA-R2	HA-Oil
SAM228	31920	PI_650755	HA-R4	HA-Oil
SAM230	31922	NSL_202290	RHA 334	RHA-NonOil
SAM231	31923	PI_509051	HA 341	HA-Oil
SAM232	31924	PI_534654	RHA 368	RHA-Oil
SAM233	31925	PI_561919	HA 379	HA-NonOil
SAM235	31927	NSL_202271	ND NONOIL 1	Other-NonOil
SAM237	31929	NSL_202284	RHA 328	RHA-NonOil
SAM238	31930	NSL_202857	ND-RL0S	Other-Oil
SAM239	31931	NSL_202863	RHA 859	RHA-Oil
SAM240	31932	NSL_208764	HA 316	HA-NonOil
SAM241	31933	PI_509053	HA 343	HA-Oil
SAM242	31934	PI_509065	RHA 355	RHA-NonOil
SAM243	31935	PI_534652	RHA 366	RHA-Oil
SAM246	31938	PI_549014	HA germ. pool III-T	Oil introgressed
SAM249	31941	PI_597366	HA 402	HA-Oil
SAM250	31942	PI_599762	RHA 278	RHA-Oil
SAM252	31944	PI_618727	HA 423	HA-Oil
SAM253	31945	PI_650359	HA 1 [Uncertain]*	HA-NonOil
SAM254	31946	SF_145	0	HA
SAM256	31948	SF_281	0	RHA
SAM257	31949	PI_650353	VIR 101	OPV
SAM258	31950	SF_179	0	HA
SAM259	31951	SF_92	0	HA
SAM260	31952	PI_650541	Charata	OPV
SAM263	31955	SF_232	0	HA
SAM264	31956	SF_233	0	HA
SAM266	31958	SF_293	0	RHA
SAM268	31960	SF_63	0	HA
SAM273	31965	SF_76	0	HA
SAM275	31967	SF_169	0	HA
SAM276	31968	SF_306	0	RHA
SAM278	31970	SF_295	0	RHA
SAM280	31972	SF_322	0	RHA
SAM284	31976	SF_70	0	HA
