# Supplementary material for: Multiple genomic regions influence root morphology and seedling growth in cultivated sunflower (Helianthus annuus L.) under well-watered and water-limited conditions
Source: PLoS One. 2018 Sep 20;13(9):e0204279. doi: 10.1371/journal.pone.0204279 (PMC6147562; doi:10.1371/journal.pone.0204279)
Supplement: S2 Table — (XLSX) [file pone.0204279.s006.xlsx]

## Sheet: CorrTable_AcrossTrts_Values
		Well watered								Water-limited
Well-watered	Traits	Stem diameter	Stem height	Taproot length	Root biomass	TRL	SRL	TRL allocation	Root biomass allocation	Stem diameter	Stem height	Taproot length	Root biomass	TRL	SRL	TRL allocation	Root biomass allocation
	Stem diameter		0.446254	0.28591	0.59713	0.588133	-0.0308932	-0.231084	-0.14854	0.719281	0.327368	0.178948	0.531718	0.519208	-0.248933	-0.322899	-0.413998
	Stem height			0.256169	0.446065	0.558449	0.0733299	-0.231138	-0.29453	0.285126	0.593646	0.183774	0.348658	0.391029	-0.118089	-0.199556	-0.294631
	Taproot length				0.372656	0.647762	0.135681	-0.751789	-0.47429	0.191446	0.0917156	0.279104	0.218906	0.341223	-0.00956111	-0.270218	-0.285044
	Root biomass					0.665853	-0.176654	-0.322068	-0.294796	0.371607	0.302979	0.131122	0.49564	0.432953	-0.216985	-0.218104	-0.290572
	TRL						0.112517	-0.567568	-0.49478	0.38688	0.285081	0.280384	0.44708	0.565882	-0.135239	-0.354911	-0.449936
	SRL							-0.096869	0.267332	-0.0577248	0.0290106	0.0410827	-0.046941	0.0916426	0.174371	-0.0594893	-0.0180639
	TRL allocation								0.555542	-0.0793439	-0.0682608	-0.170414	-0.127757	-0.223097	0.0130249	0.239305	0.223095
	Root biomass allocation									-0.0887815	-0.0872273	-0.187437	-0.120186	-0.182597	0.0173979	0.156573	0.164953
Water-limited	Stem diameter										0.281507	0.250112	0.623782	0.581304	-0.317063	-0.383868	-0.480943
	Stem height											0.251354	0.415628	0.505194	-0.0627421	-0.332826	-0.358095
	Taproot length												0.311307	0.553271	-0.0155874	-0.713555	-0.582599
	Root biomass													0.754115	-0.489718	-0.448677	-0.534429
	TRL														-0.105856	-0.67282	-0.726929
	SRL															0.107873	0.41911
	TRL allocation																0.747488
	Root biomass allocation
