# Supplementary material for: Multiple genomic regions influence root morphology and seedling growth in cultivated sunflower (Helianthus annuus L.) under well-watered and water-limited conditions
Source: PLoS One. 2018 Sep 20;13(9):e0204279. doi: 10.1371/journal.pone.0204279 (PMC6147562; doi:10.1371/journal.pone.0204279)
Supplement: S3 Table — (XLSX) [file pone.0204279.s007.xlsx]

## Sheet: LSMeansTableFeb2018
Line	Treatment	Stem Diameter (mm)	Stem Height (mm)	Rooting Depth (mm)	Root Biomass (mg)	TRL (mm)	SRL (mm/g)	Root Biomass Allocation	TRL Allocation
SAM001	Well-watered	2.57529	44.3808	129.875	6.55	1249.97	13.0339	0.761124	0.394326
SAM002	Well-watered	2.76603	25.49	106.927	8.4	1514.03	13.2011	0.653647	0.386972
SAM003	Well-watered	2.25203	39.7689	98.2146	7	859.721	13.0939	0.616455	0.366954
SAM004	Well-watered	2.58103	39.535	136.927	6.95	1792.67	13.2956	0.608247	0.296995
SAM006	Well-watered	2.62389	48.4042	72.9881	8.46667	1169.57	11.3435	0.828906	0.568311
SAM007	Well-watered	2.80464	60.6411	156.324	12.5	2862.65	12.6159	0.511278	0.22313
SAM009	Well-watered	2.45168	33.7956	74.0195	9.3	1145.93	12.8867	0.817048	0.512831
SAM010	Well-watered	1.82168	18.459	74.6862	3.25	577.387	12.7926	0.818223	0.487429
SAM011	Well-watered	2.55722	36.0109	107.655	11.1333	1365.1	11.9838	0.756028	0.45194
SAM012	Well-watered	2.39502	22.7823	90.6862	3.36667	754.203	12.8854	0.798409	0.393392
SAM013	Well-watered	2.05055	20.2309	82.3214	2.93333	951.321	13.5577	0.850726	0.464259
SAM014	Well-watered	2.49603	42.23	105.927	8.6	1357.95	13.074	0.690561	0.359381
SAM015	Well-watered	2.11722	32.1709	64.9881	5.1	726.067	12.9183	0.772803	0.467724
SAM016	Well-watered	1.78055	50.3776	98.9881	4.56667	1439.71	13.0342	0.790207	0.353593
SAM017	Well-watered	2.46389	29.5176	81.6548	6.63333	727.999	12.2743	0.843304	0.557913
SAM018	Well-watered	2.68547	45.4383	128.884	9.15	1836.94	13.1113	0.621974	0.349166
SAM020	Well-watered	2.56835	33.6856	122.209	8.5	1419.49	12.1967	0.680284	0.322442
SAM021	Well-watered	2.61835	50.0356	107.686	11.1	1724.28	12.4123	0.800905	0.370222
SAM022	Well-watered	2.22389	52.6942	95.6548	5.8	1184.71	12.7131	0.772799	0.432573
SAM023	Well-watered	1.77547	27.5883	120.884	5.7	1255.3	12.2527	0.632998	0.316952
SAM024	Well-watered	2.19203	46.1339	144.209	5.6	2738.79	12.2903	0.403002	0.192021
SAM026	Well-watered	2.28603	21.185	118.927	2.35	872.847	13.2012	0.849886	0.45629
SAM027	Well-watered	2.78029	43.4408	81.3749	5.4	773.034	12.4702	0.764053	0.476432
SAM029	Well-watered	2.49835	56.3356	98.0195	7.96667	1010.75	13.2034	0.739594	0.422179
SAM030	Well-watered	1.99502	14.4056	41.2094	4.5	616.55	12.9904	0.91203	0.82589
SAM031	Well-watered	2.42055	31.5042	84.9881	7.16667	1209.44	13.7021	0.80325	0.552581
SAM032	Well-watered	2.08464	36.0811	113.991	9.63333	906.313	12.503	0.570894	0.379865
SAM033	Well-watered	2.59502	51.9256	114.02	11.7333	1733.55	12.8697	0.671877	0.343275
SAM034	Well-watered	1.85722	35.9009	101.655	5.2	1157.05	14.1608	0.803848	0.330316
SAM035	Well-watered	2.45722	46.5276	89.6548	7.1	1330.49	13.195	0.815408	0.483952
SAM036	Well-watered	2.1276	39.2754	105.017	9.1	1401.56	12.777	0.609218	0.324037
SAM037	Well-watered	2.3776	54.2054	105.35	10.7667	1809.58	12.9344	0.664141	0.367951
SAM038	Well-watered	2.47502	53.4456	61.3529	7.86667	1200.97	11.8554	0.850551	0.590625
SAM039	Well-watered	2.51502	52.5856	122.02	9.8	1799.95	12.5479	0.719654	0.375524
SAM041	Well-watered	2.18722	41.0309	113.384	8.05	1626.84	12.2845	0.636376	0.465907
SAM043	Well-watered	2.53055	46.3209	114.988	8.23333	1404.92	12.9451	0.662285	0.335807
SAM045	Well-watered	3.00389	45.0409	173.988	13.5667	2665.87	12.9698	0.574954	0.221241
SAM047	Well-watered	2.83797	41.8411	135.658	13.2667	3225.11	13.1732	0.572524	0.32177
SAM048	Well-watered	2.44389	60.6176	112.655	15.9333	2702.24	12.605	0.422151	0.246288
SAM049	Well-watered	2.72203	42.2789	72.7094	12.9	1548.12	12.7326	0.589491	0.40999
SAM050	Well-watered	2.35047	31.7983	86.8841	6.7	1406.9	12.4502	0.542626	0.435579
SAM052	Well-watered	2.40502	43.5856	63.0195	7.96667	699.45	12.564	0.791567	0.564329
SAM053	Well-watered	2.68464	47.6245	62.9908	6.46667	1103.18	13.0615	0.830328	0.553272
SAM054	Well-watered	2.19168	35.3056	117.02	11.8333	1995.46	13.0112	0.675512	0.205727
SAM055	Well-watered	1.93797	28.7708	88.6575	5.26667	640.696	12.314	0.82184	0.449296
SAM056	Well-watered	2.41502	35.5956	83.6862	4.7	721.649	12.5288	0.714893	0.505335
SAM057	Well-watered	2.02502	46.5323	80.3529	4	1168.39	13.4343	0.597381	0.366941
SAM058	Well-watered	2.32835	48.4156	95.0195	12.4667	1982.1	13.2289	0.705652	0.450492
SAM059	Well-watered	2.49055	49.2442	93.9881	14.6	1443.58	12.9377	0.824117	0.338782
SAM060	Well-watered	1.97168	13.239	121.353	6.33333	954.252	12.8663	0.697679	0.380238
SAM061	Well-watered	2.56464	43.9411	98.3841	13.9	2128.92	12.7929	0.613411	0.360297
SAM062	Well-watered	2.64168	33.9123	84.0195	6.06667	1267.91	12.4719	0.763259	0.447165
SAM063	Well-watered	2.55389	47.3342	112.321	10.9333	2003.78	12.8902	0.598608	0.330322
SAM065	Well-watered	2.21055	59.3642	119.988	7.36667	1984.09	13.2592	0.734126	0.337833
SAM066	Well-watered	2.64426	58.5787	123.683	7.1	1553.46	12.9602	0.673026	0.436073
SAM067	Well-watered	1.95093	46.262	88.0168	5.5	936.852	13.214	0.753671	0.409175
SAM069	Well-watered	2.64426	52.8854	94.0168	10.9333	1681.92	12.2804	0.594356	0.378385
SAM070	Well-watered	2.36168	64.3623	116.353	8.76667	1949.19	13.3225	0.684304	0.324053
SAM072	Well-watered	2.50168	40.369	104.02	10	1307.53	12.5972	0.676882	0.401772
SAM074	Well-watered	2.56055	65.2409	83.9881	14.7667	1213.76	12.3677	0.732221	0.429006
SAM076	Well-watered	2.9413	59.4245	84.6575	7.53333	1066.32	13.712	0.893436	0.500756
SAM077	Well-watered	2.78093	73.7454	132.683	12.6333	2937.27	13.1876	0.614814	0.28423
SAM081	Well-watered	2.11464	22.8511	54.3242	5.7	705.444	12.3515	0.83161	0.697174
SAM082	Well-watered	2.46203	49.0789	90.7094	6.25	1073.9	12.1102	0.661525	0.337964
SAM083	Well-watered	2.22389	57.4942	68.3214	8.26667	778.915	12.0551	0.653484	0.708442
SAM090	Well-watered	2.39055	77.2542	134.321	12.4333	2036.55	12.3218	0.401838	0.399179
SAM091	Well-watered	3.33426	81.7587	114.683	13.6667	2274.94	12.4934	0.59992	0.277236
SAM092	Well-watered	2.26603	57.86	110.427	9.5	1088.03	12.9425	0.674024	0.332062
SAM095	Well-watered	3.32797	94.9711	147.324	17.2	3045.41	12.7716	0.432452	0.309477
SAM096	Well-watered	1.92502	44.4456	135.686	6.56667	1676.07	13.4941	0.754497	0.374427
SAM097	Well-watered	2.63835	55.0256	73.6862	9.2	992.631	12.6503	0.77134	0.568676
SAM098	Well-watered	2.20502	38.3056	117.353	7.73333	1212.88	12.2099	0.608403	0.332695
SAM099	Well-watered	2.18389	31.8376	79.6548	5.76667	690.84	11.8151	0.622083	0.315873
SAM100	Well-watered	2.3876	27.0654	93.6835	7.13333	1433.23	13.4506	0.800012	0.384268
SAM101	Well-watered	2.01168	24.129	99.422	5.15	917.811	12.8063	0.755019	0.497381
SAM102	Well-watered	1.99464	30.4811	96.6575	4.36667	934.312	13.1932	0.723373	0.498571
SAM103	Well-watered	1.89389	37.3376	117.321	5.4	1118.45	12.9981	0.430247	0.279134
SAM104	Well-watered	2.18835	58.1856	69.3529	8.16667	1119.73	12.1341	0.351973	0.496468
SAM105	Well-watered	2.45502	48.899	106.02	5.96667	1566.52	13.4636	0.545351	0.391333
SAM106	Well-watered	1.78103	44.53	154.427	3.15	915.74	14.1785	0.805389	0.277719
SAM107	Well-watered	2.20464	46.4045	102.991	6.43333	1282.17	13.079	0.72979	0.476066
SAM109	Well-watered	2.01426	35.9787	91.6835	8.46667	1092.45	12.5491	0.6944	0.398588
SAM110	Well-watered	2.96389	66.9742	114.988	28.4333	2121.64	13.0069	0.915054	0.355954
SAM112	Well-watered	3.10093	75.6654	121.683	8.9	3736.43	13.7627	0.756253	0.341927
SAM113	Well-watered	2.33168	54.7723	68.0195	8.06667	740.283	12.082	0.744414	0.649496
SAM114	Well-watered	2.6976	43.5054	118.683	10.1667	1908.69	12.6806	0.53391	0.421009
SAM115	Well-watered	2.1776	44.922	111.017	7.13333	1929.63	13.3411	0.755657	0.353398
SAM116	Well-watered	2.61464	41.3945	119.991	8.65	1522.35	11.4269	0.678043	0.397765
SAM117	Well-watered	2.25547	32.8483	120.384	3.35	960.979	12.6884	0.474791	0.361754
SAM118	Well-watered	1.98047	11.4783	111.884	3.95	580.318	12.278	0.623621	0.322204
SAM119	Well-watered	1.99047	15.7833	97.8841	8.3	686.209	11.9937	0.577641	0.363947
SAM121	Well-watered	1.96464	64.1978	57.3242	6.1	561.9	12.0569	0.70237	0.673313
SAM122	Well-watered	2.1813	22.6211	123.658	10.8667	1182.98	11.9014	0.671532	0.422407
SAM126	Well-watered	2.7413	42.6311	95.9908	11.3333	1848.06	12.3598	0.635148	0.519598
SAM129	Well-watered	3.28502	51.9423	102.353	5.23333	1090.27	13.5837	0.782334	0.407825
SAM130	Well-watered	2.45055	38.9976	111.321	7.46667	1366.31	12.1779	0.587172	0.384832
SAM131	Well-watered	2.17389	50.4676	103.655	4.76667	1155.11	13.2485	0.62546	0.372599
SAM132	Well-watered	2.63502	56.789	108.353	9	1769.98	12.8794	0.704221	0.333463
SAM133	Well-watered	2.56103	49.35	109.427	12.4	1142.53	12.7126	0.753095	0.451127
SAM134	Well-watered	2.8409	58.3035	114.215	13	2953.71	13.3525	0.474697	0.442739
SAM135	Well-watered	3.09722	96.0442	110.988	18.6667	3096.02	12.7685	0.616878	0.345349
SAM137	Well-watered	2.40835	56.6523	93.0195	4.93333	1446.37	13.9081	0.632783	0.423906
SAM138	Well-watered	2.41722	71.2609	109.988	5.35	1408.36	13.352	0.526515	0.368466
SAM139	Well-watered	2.56093	48.0054	72.3501	6.46667	1282.51	12.6784	0.755743	0.418005
SAM140	Well-watered	2.09055	57.6209	130.655	10.2333	2031.88	12.7378	0.650572	0.286691
SAM141	Well-watered	2.70945	49.3591	112.345	12.3667	2333.06	12.465	0.635695	0.346898
SAM142	Well-watered	2.71498	37.9877	76.6471	4.06667	1151.96	12.9698	0.629258	0.364871
SAM143	Well-watered	2.78945	50.2391	52.6786	10.8	1329.83	12.1606	0.525875	0.552375
SAM145	Well-watered	2.88498	46.5677	130.98	6.4	2190.48	12.4274	0.681589	0.358295
SAM146	Well-watered	2.60907	55.5313	105.317	18.3333	2559.52	12.8735	0.645274	0.380531
SAM147	Well-watered	2.80165	57.7244	121.98	12	2253.89	13.2891	0.652274	0.33277
SAM148	Well-watered	2.58907	78.8513	93.6499	7.56667	1477.69	12.6578	0.812397	0.449489
SAM149	Well-watered	2.27945	22.2624	112.012	5.8	988.445	13.5755	0.825517	0.333692
SAM150	Well-watered	2.13278	30.0958	99.0119	4.75	1050.08	12.8091	0.665996	0.357516
SAM151	Well-watered	2.07832	27.1077	86.9805	3.43333	855.481	14.4187	0.929728	0.406486
SAM152	Well-watered	2.65498	24.781	78.8727	6.9	674.551	11.7536	0.824936	0.492829
SAM153	Well-watered	2.78945	33.2524	114.422	12.25	1786.65	12.4447	0.597263	0.37052
SAM154	Well-watered	1.82642	27.1712	88.8789	4.3	1123.7	13.2247	0.719241	0.496438
SAM156	Well-watered	2.94278	27.7358	111.345	13.3333	1847.43	12.9683	0.735019	0.404217
SAM157	Well-watered	2.89907	56.6513	116.65	14.9333	2905.98	13.0746	0.655887	0.338902
SAM158	Well-watered	2.75165	54.271	158.647	12.6667	2451.5	13.0033	0.561007	0.223684
SAM159	Well-watered	2.20203	31.8955	91.0092	5	897.285	13.2646	0.893087	0.430674
SAM160	Well-watered	2.48907	45.228	138.317	9.05	1655.74	12.631	0.569701	0.234598
SAM161	Well-watered	2.43211	63.2386	127.873	6.2	1663.52	12.983	0.656538	0.261155
SAM163	Well-watered	1.96574	45.8746	74.9832	2.4	786.048	13.1608	0.68291	0.302132
SAM164	Well-watered	2.12498	41.9077	79.3138	5.63333	1451.78	13.1441	0.786431	0.637545
SAM165	Well-watered	2.36086	39.3925	97.9179	7.5	926.227	13.1047	0.811181	0.473811
SAM166	Well-watered	2.5287	30.6955	63.6758	10.15	997.338	12.6754	0.687713	0.395463
SAM167	Well-watered	2.36029	45.1158	105.375	8.4	1625.77	12.6997	0.561777	0.268997
SAM168	Well-watered	2.00574	16.9413	104.373	5.15	762.388	13.073	0.712342	0.354177
SAM169	Well-watered	2.50832	58.781	120.98	10.8	1982.75	13.2138	0.694529	0.326566
SAM170	Well-watered	2.2424	19.8713	89.198	2.5	729.7	12.6479	0.767585	0.558065
SAM171	Well-watered	1.88165	30.3644	66.6471	4.36667	712.03	13.1716	0.912672	0.639409
SAM172	Well-watered	2.67907	28.058	64.9832	7.06667	1426.8	12.526	0.802663	0.600718
SAM173	Well-watered	2.73574	33.498	122.983	13.3	2216.89	13.0336	0.70979	0.349412
SAM174	Well-watered	2.20907	32.1213	110.317	7.43333	1367.65	13.1367	0.730044	0.384536
SAM176	Well-watered	2.5787	80.0889	121.009	13.0333	1858.02	12.9148	0.616394	0.417854
SAM177	Well-watered	2.84498	76.3644	120.647	9.56667	2261.03	13.3988	0.689684	0.267545
SAM178	Well-watered	2.71203	45.5955	125.009	11	2760.36	13.1979	0.520124	0.191013
SAM179	Well-watered	2.29832	46.3244	103.98	7.83333	1550.04	12.7093	0.717254	0.427878
SAM180	Well-watered	2.18574	30.6946	105.983	4.93333	921.982	12.8664	0.643967	0.4488
SAM181	Well-watered	2.22611	46.0558	127.012	5.53333	1570.3	13.3402	0.578859	0.32361
SAM182	Well-watered	2.56832	32.6877	140.98	6.2	1393.64	12.9032	0.68633	0.331462
SAM183	Well-watered	2.30755	44.5688	109.194	6.4	1423.45	13.7359	0.766372	0.425594
SAM184	Well-watered	2.26867	26.5391	117.698	6.95	879.697	12.4928	0.871752	0.345985
SAM185	Well-watered	2.8124	29.078	128.379	23.65	1608.43	11.7972	0.614383	0.310397
SAM186	Well-watered	2.21142	27.1562	77.3789	5.35	1174.94	14.0297	0.910091	0.494322
SAM188	Well-watered	2.40711	53.1836	101.873	14	2229.62	12.1172	0.593344	0.433273
SAM189	Well-watered	2.80536	79.5355	76.0092	14.5	1563.36	12.5012	0.68156	0.424207
SAM190	Well-watered	2.47278	37.9858	112.345	11.1333	1669.61	12.2969	0.534145	0.278353
SAM191	Well-watered	1.77611	30.0891	110.345	4.6	994.731	12.5949	0.548012	0.308271
SAM192	Well-watered	2.23768	59.6903	87.4157	3.85	1263.9	13.5588	0.724172	0.546443
SAM193	Well-watered	3.02498	47.4177	117.647	11.0333	1911.36	13.0036	0.621469	0.265254
SAM194	Well-watered	2.68832	64.881	99.9805	9.16667	1594.28	12.9246	0.594475	0.298334
SAM196	Well-watered	2.95611	87.8124	107.345	8.5	1726.36	13.9299	0.84394	0.443262
SAM199	Well-watered	2.24203	27.6789	98.6758	6.6	1247.21	12.9992	0.801222	0.311468
SAM200	Well-watered	2.1824	57.728	109.65	5.26667	1317.08	12.498	0.600844	0.265868
SAM201	Well-watered	2.71536	46.8822	108.342	11.8333	1708.19	12.8726	0.675095	0.389261
SAM203	Well-watered	1.84165	33.1544	109.98	5.26667	869.774	13.1258	0.723902	0.375283
SAM204	Well-watered	1.59574	47.9146	70.6499	4.43333	629.241	12.666	0.677717	0.503147
SAM205	Well-watered	2.68611	34.6324	113.922	7	1692.72	12.8773	0.588647	0.348657
SAM206	Well-watered	2.48268	46.2353	98.9157	6.1	1570.85	13.5745	0.664141	0.436216
SAM207	Well-watered	2.01945	44.3791	94.6786	7.6	976.429	13.7477	0.775122	0.389131
SAM208	Well-watered	2.5387	31.6255	97.3425	8.1	879.018	13.5934	0.852843	0.400295
SAM209	Well-watered	2.67586	61.0225	124.918	11.75	2386.77	12.8019	0.537959	0.203678
SAM210	Well-watered	2.79165	27.7277	90.8749	8.6	1287.85	12.4611	0.710051	0.42487
SAM211	Well-watered	2.90086	25.2875	87.9179	5.3	752.568	13.0557	0.840966	0.431852
SAM212	Well-watered	2.63165	32.361	85.6471	7.23333	1053.91	12.9327	0.795364	0.522399
SAM213	Well-watered	1.99199	25.3329	133.422	5.8	1932.7	12.9258	0.367179	0.167941
SAM214	Well-watered	1.74536	26.6589	52.6758	4.46667	532.093	12.5025	0.737418	0.573455
SAM215	Well-watered	2.36498	28.3444	105.647	5.4	1042.94	12.6917	0.685243	0.45576
SAM216	Well-watered	2.05945	51.4224	84.6786	6.6	1176.8	13.1643	0.727972	0.498738
SAM217	Well-watered	2.14945	38.1558	80.3452	6.76667	1043.58	12.3074	0.616723	0.348698
SAM219	Well-watered	3.09867	83.6791	118.698	16.6	2992.76	13.0559	0.516924	0.260524
SAM222	Well-watered	2.4224	59.6146	110.65	8.03333	2181.7	12.5499	0.47269	0.282278
SAM223	Well-watered	2.53165	37.2444	90.9805	8.53333	1401.67	13.1413	0.741216	0.407225
SAM225	Well-watered	2.48278	45.2624	124.012	9.93333	2210.22	13.1336	0.558214	0.306202
SAM226	Well-watered	2.1787	41.8189	85.6758	9.56667	1435.14	13.1177	0.649476	0.351196
SAM227	Well-watered	2.49165	49.2877	113.314	10.5	1813.89	13.1383	0.719549	0.409462
SAM228	Well-watered	2.79086	42.0725	94.9179	8.75	1646.66	12.8464	0.641927	0.321099
SAM230	Well-watered	2.09536	43.0022	91.3425	4.5	1004.75	13.6672	0.793393	0.387272
SAM231	Well-watered	2.80498	41.9844	106.873	8.1	1955.35	13.6816	0.735889	0.352281
SAM232	Well-watered	2.34945	31.0991	120.679	6.2	1209.93	13.2191	0.743764	0.409319
SAM233	Well-watered	2.49268	26.6753	83.9157	4.85	839.472	12.224	0.851992	0.42449
SAM235	Well-watered	2.57907	60.018	120.983	11.9	2063.6	12.0069	0.530108	0.227493
SAM237	Well-watered	2.2887	36.7089	76.6758	3.9	958.594	12.6445	0.461757	0.351239
SAM238	Well-watered	2.33498	41.2577	113.314	8.06667	1334.54	12.2734	0.543338	0.408493
SAM239	Well-watered	2.43165	34.061	115.314	9.03333	1700.5	12.1857	0.606252	0.303908
SAM240	Well-watered	2.87574	39.658	83.6499	10.3333	1150	12.5186	0.719811	0.399907
SAM241	Well-watered	2.64832	34.9377	111.873	11.65	1922.84	12.2927	0.727353	0.360208
SAM242	Well-watered	1.9587	28.4789	64.4157	2.73333	574.397	13.2617	0.88731	0.688674
SAM243	Well-watered	2.31574	27.1513	132.983	11	2291.56	13.1184	0.531382	0.284191
SAM246	Well-watered	2.37211	40.9486	102.873	10.1	1836.23	13.0318	0.575379	0.389058
SAM249	Well-watered	2.62255	47.5138	144.194	19.9	2137.27	12.7328	0.55442	0.276944
SAM250	Well-watered	2.45711	40.0686	83.8727	5.2	784.059	13.2764	0.789789	0.415375
SAM252	Well-watered	2.2287	50.7689	110.676	8.63333	1748.25	13.213	0.68163	0.432296
SAM253	Well-watered	2.54498	49.1344	93.3138	7.7	1348.82	12.8093	0.616878	0.40225
SAM254	Well-watered	2.39611	46.4824	85.3452	5.96667	1324.94	12.1402	0.642524	0.286287
SAM256	Well-watered	1.87211	44.1936	60.8727	4.65	1132.28	12.7199	0.863228	0.437947
SAM257	Well-watered	2.56203	62.5189	124.676	8.7	1723.57	13.337	0.707874	0.317302
SAM258	Well-watered	2.72203	31.7622	129.009	9.93333	2170.49	13.115	0.588647	0.37678
SAM259	Well-watered	2.39711	71.3686	136.873	8.05	1797.14	11.9836	0.425169	0.2448
SAM260	Well-watered	2.5687	31.4489	94.6758	7.5	1135.53	13.8414	0.848437	0.504779
SAM263	Well-watered	1.98945	45.2991	54.3452	4.8	620.695	13.1644	0.860719	0.646767
SAM264	Well-watered	2.18832	26.2677	79.3138	7.2	906.013	11.6755	0.708404	0.575255
SAM266	Well-watered	1.92832	18.2677	80.3138	5.3	770.752	12.3739	0.663724	0.469343
SAM268	Well-watered	2.27203	38.9389	89.6758	7.63333	1160.99	12.5476	0.8679	0.577147
SAM273	Well-watered	2.76611	82.4991	143.679	8.53333	2404.14	13.1429	0.560199	0.263058
SAM275	Well-watered	2.21611	45.0291	113.012	6.66667	1376.93	13.0597	0.728648	0.385874
SAM276	Well-watered	2.44278	21.2824	89.6786	4.1	793.487	12.317	0.730962	0.510739
SAM278	Well-watered	2.35268	70.3603	152.916	10.7	1903.95	13.0983	0.54168	0.317056
SAM280	Well-watered	2.10768	66.2253	62.9157	4.45	558.246	12.4326	0.699542	0.617932
SAM284	Well-watered	2.48536	67.0955	115.342	9.03333	1682.51	12.556	0.693977	0.341326
SAM001	Water-limited	2.24199	22.8996	107.11	4.15	473.67	12.7335	0.706058	0.381798
SAM002	Water-limited	2.82012	36.2215	126.572	16.5	3164.03	12.9121	0.557342	0.245541
SAM003	Water-limited	2.34447	51.7169	123.198	6.8	1266.97	13.2651	0.729631	0.249956
SAM004	Water-limited	2.75708	31.2293	125.451	11.15	1718.89	12.8308	0.545415	0.249846
SAM006	Water-limited	2.5143	48.6964	95.565	7.73333	1290.49	12.6664	0.605766	0.265215
SAM007	Water-limited	2.39056	66.5613	125.013	14.9	2774.18	12.848	0.452383	0.257013
SAM009	Water-limited	2.3543	31.3231	73.8984	9.66667	1005.3	13.4298	0.889246	0.447702
SAM010	Water-limited	1.55199	18.5396	96.1101	5.15	724.89	13.1663	0.789628	0.400291
SAM011	Water-limited	2.46882	37.6154	131.634	11.65	2011.52	12.8975	0.576116	0.249463
SAM012	Water-limited	2.1843	22.6964	105.565	4.76667	917.587	13.3333	0.750292	0.361865
SAM013	Water-limited	2.04662	19.0511	106.606	3.5	1204.9	14.1625	0.690513	0.372624
SAM014	Water-limited	2.18679	32.4615	98.2391	5.33333	859.576	13.1512	0.773185	0.404198
SAM015	Water-limited	1.71699	30.3346	83.1101	5.15	557.349	13.2802	0.869544	0.466305
SAM016	Water-limited	1.76756	30.0681	79.6447	2.15	601.148	13.4772	0.777688	0.488585
SAM017	Water-limited	2.1343	36.0964	83.565	7.63333	915.391	12.3658	0.713363	0.267561
SAM018	Water-limited	2.62208	35.8443	132.451	10.45	2585.13	13.1815	0.510249	0.175589
SAM020	Water-limited	2.65447	34.8069	95.198	11.4667	1388.53	13.217	0.813007	0.46072
SAM021	Water-limited	2.30329	57.3177	128.606	9.86667	2258.16	13.1922	0.593197	0.248312
SAM022	Water-limited	1.9478	40.7569	109.531	5.83333	1291.69	13.353	0.753719	0.416671
SAM023	Water-limited	1.82725	38.4402	127.06	6.15	1305.16	13.2717	0.672405	0.294019
SAM024	Water-limited	1.83708	38.1893	123.451	5.35	1497.48	13.3888	0.613896	0.294265
SAM026	Water-limited	2.24329	31.0644	102.606	7.73333	1381.72	13.1357	0.690014	0.315394
SAM027	Water-limited	2.9043	35.9264	108.565	13.0333	1354.8	12.2936	0.597485	0.353405
SAM029	Water-limited	2.75012	36.3382	108.56	9.35	910.462	12.881	0.760809	0.361296
SAM030	Water-limited	2.11114	20.5069	81.8646	4.96667	832.857	13.8182	0.827875	0.466173
SAM031	Water-limited	2.18763	26.0697	106.565	7.6	1334.68	13.1024	0.637456	0.392335
SAM032	Water-limited	2.04447	31.7769	99.198	8.66667	1280.88	13.2161	0.740077	0.401084
SAM033	Water-limited	2.20447	36.1735	127.865	9.56667	1955.23	13.154	0.658075	0.259638
SAM034	Water-limited	1.63763	24.3764	97.2317	4.5	923.763	13.3997	0.760386	0.398567
SAM035	Water-limited	2.60662	29.5277	106.273	10.6667	1841.3	12.9595	0.608116	0.303451
SAM036	Water-limited	2.12447	29.0735	98.5313	6.96667	944.895	12.6981	0.657843	0.328954
SAM037	Water-limited	2.28662	37.0477	116.273	8.1	1611.87	13.2277	0.689217	0.261392
SAM038	Water-limited	2.5278	43.1169	119.198	9.93333	1891.65	12.9363	0.64712	0.289537
SAM039	Water-limited	2.3543	20.0897	107.565	7.7	913.955	12.6474	0.594391	0.241202
SAM041	Water-limited	2.0478	32.3802	123.531	9.46667	1732.11	13.0099	0.63443	0.251692
SAM043	Water-limited	2.22708	49.5643	115.451	9.4	1448.7	13.1549	0.712927	0.240191
SAM045	Water-limited	2.09097	41.2597	109.565	5.8	1299.06	13.4435	0.693265	0.262752
SAM047	Water-limited	2.52679	24.5415	100.906	10.5333	1259.8	12.5497	0.764315	0.417462
SAM048	Water-limited	2.45097	55.5531	130.232	10.9	2409.23	13.283	0.617745	0.173505
SAM049	Water-limited	2.06662	38.8811	119.939	6.96667	1789.09	13.4461	0.662171	0.261097
SAM050	Water-limited	2.21114	30.9202	112.865	9.56667	2134.74	13.2104	0.659498	0.347049
SAM052	Water-limited	2.29097	38.2131	135.232	10.1	1661.57	12.9748	0.644069	0.285944
SAM053	Water-limited	2.27114	38.7602	91.5313	9.16667	1937.23	12.9958	0.646691	0.334194
SAM054	Water-limited	1.88408	27.6111	116.083	10.15	1321.11	12.6975	0.715096	0.408801
SAM055	Water-limited	1.90725	17.4052	89.5595	2.5	519.118	12.7477	0.716333	0.500553
SAM056	Water-limited	2.06447	34.8802	94.198	6.43333	1262.51	13.205	0.687471	0.402502
SAM057	Water-limited	1.90346	45.7682	126.239	6.83333	1265.53	12.918	0.663904	0.371971
SAM058	Water-limited	2.1443	34.4397	103.565	6.5	1241.56	13.3311	0.764595	0.396443
SAM059	Water-limited	2.39114	34.4235	102.198	8.33333	1063.52	13.1219	0.802543	0.459179
SAM060	Water-limited	1.83662	17.9177	103.606	5.13333	869.608	13.2172	0.758935	0.324874
SAM061	Water-limited	2.4778	49.9669	145.198	9.9	2082.67	13.0331	0.597197	0.288872
SAM062	Water-limited	2.60679	57.1182	137.239	11.1667	2540.46	12.9874	0.5485	0.26327
SAM063	Water-limited	2.44679	31.9249	124.239	11.0333	2101.63	13.0567	0.561832	0.320983
SAM065	Water-limited	2.19763	34.2664	118.898	10.0333	1719.7	13.1704	0.732971	0.323451
SAM066	Water-limited	2.5278	33.6402	89.8646	8.13333	1572.61	13.3638	0.773859	0.350151
SAM067	Water-limited	2.04346	39.0782	111.239	8.76667	1070.65	12.7178	0.621053	0.337909
SAM069	Water-limited	2.56012	46.8149	122.572	17.0667	2524.71	12.6115	0.494557	0.220175
SAM070	Water-limited	2.55346	41.4649	126.572	10.8333	1732.86	12.7447	0.593137	0.249537
SAM072	Water-limited	2.54679	34.7515	132.239	12.3667	1925.78	12.9706	0.691405	0.301791
SAM074	Water-limited	2.38725	51.1252	83.5595	12.15	1286.05	12.4053	0.621768	0.369217
SAM076	Water-limited	2.84346	42.3482	123.572	8.03333	1724.37	13.1965	0.649789	0.225755
SAM077	Water-limited	2.43679	67.0349	123.906	12.1	3579.24	13.3672	0.55614	0.148999
SAM081	Water-limited	2.12208	15.9293	79.9514	7.1	654.46	12.5024	0.692398	0.546929
SAM082	Water-limited	2.34208	36.4493	112.451	7.9	1379.06	13.308	0.768021	0.374579
SAM083	Water-limited	2.02556	65.5513	174.013	5.95	1332.11	13.2918	0.682976	0.419624
SAM090	Water-limited	2.34995	49.9877	125.939	12.5	2089.09	12.95	0.620732	0.333775
SAM091	Water-limited	2.75699	19.8046	100.11	8.05	1355.28	12.9201	0.594318	0.289225
SAM092	Water-limited	2.09329	43.8977	114.939	10.0333	1857.05	13.5229	0.754412	0.251992
SAM095	Water-limited	2.74346	42.8149	158.572	11.5	2463.13	12.516	0.563237	0.290878
SAM096	Water-limited	1.78225	29.4152	106.56	8.35	1232.31	13.0422	0.817261	0.551475
SAM097	Water-limited	2.5478	49.6835	132.865	7.7	1841.56	13.2405	0.544593	0.24254
SAM098	Water-limited	2.09699	19.8596	71.1101	3.45	198.267	11.7746	0.82657	0.578107
SAM099	Water-limited	2.11097	31.2697	118.898	5.76667	1164.24	13.3323	0.719089	0.338904
SAM100	Water-limited	2.41012	15.5449	98.2391	6.8	880.631	12.73	0.754925	0.30032
SAM101	Water-limited	2.1543	17.0064	112.565	4.86667	943.512	13.5418	0.794713	0.369507
SAM102	Water-limited	2.04329	28.4411	126.939	6.46667	1548.81	13.3407	0.679897	0.338415
SAM103	Water-limited	2.09329	16.7611	90.6061	5.36667	737.752	13.6363	0.840975	0.369587
SAM104	Water-limited	2.25556	22.0613	113.013	6.2	1002.04	13.1488	0.77423	0.372109
SAM105	Water-limited	2.41995	26.4911	113.606	11.9	1767.22	13.1	0.677048	0.409273
SAM106	Water-limited	1.94097	29.2064	139.565	9.9	2207.89	13.5014	0.726719	0.252631
SAM107	Water-limited	2.43725	41.1752	126.06	10	2734.88	13.215	0.539032	0.173054
SAM109	Water-limited	2.1278	32.6769	105.531	6.2	1767.8	13.6803	0.735111	0.338983
SAM110	Water-limited	2.50225	48.2952	134.06	11.1	2737.81	13.0718	0.512893	0.22528
SAM112	Water-limited	2.89447	41.1935	139.198	14.1333	4141.63	13.2507	0.484491	0.200767
SAM113	Water-limited	2.33012	43.5982	108.906	11.3667	2325.77	13.1572	0.662775	0.344396
SAM114	Water-limited	2.74447	39.0302	102.198	4.8	1451.58	13.4155	0.606654	0.387999
SAM115	Water-limited	1.98346	23.8082	91.5724	4.23333	721.897	13.2265	0.695222	0.34565
SAM116	Water-limited	2.45208	31.2393	143.451	6.4	1858.15	13.4752	0.600139	0.255771
SAM117	Water-limited	2.05725	29.6702	94.5595	4.75	851.782	13.4242	0.817693	0.430531
SAM118	Water-limited	2.00114	14.3602	90.8646	3.9	748.938	13.2724	0.761534	0.483829
SAM119	Water-limited	1.73679	10.6949	100.572	4.4	529.791	13.9186	0.886915	0.472243
SAM121	Water-limited	1.93995	29.9077	71.9395	4.4	535.021	13.6564	0.87155	0.538673
SAM122	Water-limited	2.21995	14.7944	92.9395	6.23333	787.381	13.415	0.871503	0.502043
SAM126	Water-limited	2.7743	24.2197	107.898	7.76667	1210.26	12.912	0.701501	0.294613
SAM129	Water-limited	2.65763	40.0631	129.565	13.0333	1878.58	12.7632	0.565866	0.252922
SAM130	Water-limited	2.5743	45.1197	132.232	10.1667	1270.48	12.7674	0.737973	0.347803
SAM131	Water-limited	2.15662	32.5344	108.939	8.36667	1126.61	12.6873	0.631167	0.349624
SAM132	Water-limited	2.28447	39.0369	135.531	8.46667	1601.35	13.53	0.761858	0.264866
SAM133	Water-limited	2.66225	37.1002	136.06	14.85	2845.35	12.8347	0.531879	0.171241
SAM134	Water-limited	2.80346	35.5282	113.013	10.45	1699.5	12.9907	0.690306	0.288113
SAM135	Water-limited	2.4978	67.9469	109.198	14.6667	2537.97	12.8642	0.581076	0.286805
SAM137	Water-limited	2.31097	35.7031	120.898	5.73333	1392.64	13.5895	0.765635	0.373946
SAM138	Water-limited	2.21763	68.2397	112.232	6.53333	1829.47	13.4417	0.566817	0.266871
SAM139	Water-limited	2.76447	30.6002	112.865	9.23333	1563	13.1102	0.713075	0.29266
SAM140	Water-limited	1.75329	26.9477	111.939	7.83333	903.672	12.9314	0.767496	0.361024
SAM141	Water-limited	2.40988	24.1551	125.761	11.1333	2041.31	12.9119	0.600889	0.291212
SAM142	Water-limited	2.10237	39.6803	118.435	5.03333	1625.42	13.5395	0.658393	0.272113
SAM143	Water-limited	2.31886	14.2198	77.802	8.53333	1054.99	12.6382	0.748182	0.485588
SAM145	Water-limited	2.50062	26.3533	109.353	12.55	1759.39	12.7302	0.669688	0.404219
SAM146	Water-limited	2.42893	60.8443	108.807	12.4	2018.74	13.0609	0.6667	0.227618
SAM147	Water-limited	2.72893	46.3943	136.807	15.5	2180.01	12.5479	0.500719	0.141113
SAM148	Water-limited	2.34553	53.8765	101.135	7.63333	1485.2	13.2402	0.763614	0.476644
SAM149	Water-limited	2.16338	27.4789	117.061	8.36667	1774.41	12.9752	0.535421	0.226845
SAM150	Water-limited	2.4157	18.2736	143.768	9	1719.18	12.9769	0.596257	0.224217
SAM151	Water-limited	2.4057	45.4303	91.7683	9	1534.14	13.3303	0.802675	0.381187
SAM152	Water-limited	2.44005	60.6123	79.0605	6.76667	1036.59	13.0209	0.769865	0.469027
SAM153	Water-limited	2.4322	34.9165	131.469	13	2051.59	13.0773	0.713586	0.287413
SAM154	Water-limited	1.89903	27.3803	113.435	3.03333	811.45	13.1057	0.658761	0.333653
SAM156	Water-limited	2.63062	32.2383	121.853	10.2	2363	13.0993	0.602758	0.325782
SAM157	Water-limited	2.52321	39.7118	103.094	18.2667	2889.55	12.8252	0.595802	0.289325
SAM158	Water-limited	2.23382	41.4954	142.634	6.05	1236.01	13.0808	0.59009	0.202757
SAM159	Water-limited	2.28045	40.4724	82.7452	7.05	1465.56	13.0911	0.705729	0.476121
SAM160	Water-limited	2.53005	21.1289	128.061	9.03333	1635.72	12.9586	0.634151	0.321565
SAM161	Water-limited	1.91536	24.7926	88.9039	2.2	816.113	13.8444	0.829715	0.560306
SAM163	Water-limited	1.94553	28.5365	105.802	3.53333	647.676	13.624	0.844238	0.405911
SAM164	Water-limited	2.08321	40.7885	125.428	4.86667	1220.13	13.6562	0.738447	0.312668
SAM165	Water-limited	2.09062	30.1033	126.853	4.45	1245.77	13.7392	0.765887	0.261938
SAM166	Water-limited	2.08903	40.3236	68.3533	7.55	719.009	13.0061	0.868964	0.492823
SAM167	Water-limited	2.5422	41.2931	105.135	5.6	1351.09	13.6111	0.733572	0.264415
SAM168	Water-limited	2.24045	24.2574	97.2452	4.9	863.978	12.7788	0.682858	0.344394
SAM169	Water-limited	2.0857	33.4403	101.102	8.73333	1672.21	13.2244	0.703314	0.395427
SAM170	Water-limited	2.3957	23.7469	130.435	5.63333	1139.19	13.581	0.800232	0.376855
SAM171	Water-limited	1.76256	19.2531	120.691	4.1	450.113	12.9191	0.754482	0.274413
SAM172	Water-limited	2.27408	19.6661	116.083	7.85	1383.39	13.1911	0.732383	0.32567
SAM173	Water-limited	2.40562	16.7733	129.853	6.9	1218.18	12.6113	0.580474	0.305942
SAM174	Water-limited	2.23382	32.7054	128.134	9.1	1850.89	13.2039	0.680601	0.323272
SAM176	Water-limited	2.22886	60.9031	131.469	12.9	2188.28	12.9202	0.630713	0.279686
SAM177	Water-limited	2.3757	47.4969	100.768	3.33333	979.248	13.0038	0.647382	0.488804
SAM178	Water-limited	2.29903	37.6269	116.102	8.1	1781.53	13.4472	0.665571	0.36245
SAM179	Water-limited	1.81654	44.2251	87.7609	4.76667	821.518	13.3781	0.739962	0.382041
SAM180	Water-limited	2.07886	23.9265	73.1354	3.6	858.674	13.5574	0.824397	0.489135
SAM181	Water-limited	2.12036	32.5326	77.4039	3.8	1101.03	13.589	0.711961	0.35277
SAM182	Water-limited	2.46671	22.6856	134.394	5.96667	1384.56	13.1465	0.636223	0.329763
SAM183	Water-limited	2.06893	46.2543	135.807	3.45	1458.55	13.8088	0.667958	0.278512
SAM184	Water-limited	2.21237	30.2203	123.102	6.16667	1448.03	13.4707	0.665397	0.250337
SAM185	Water-limited	2.34562	37.2483	79.3533	8.85	1485.31	12.6236	0.749292	0.513235
SAM186	Water-limited	1.85553	17.9265	131.135	6.23333	1316.47	13.332	0.741197	0.316644
SAM188	Water-limited	2.45338	20.1323	81.3939	11	1290.07	12.3011	0.602999	0.512717
SAM189	Water-limited	2.1922	60.1465	89.1354	14.7	1496.1	12.8461	0.750685	0.413737
SAM190	Water-limited	2.28886	43.6498	127.135	10.7	2243.73	13.1113	0.57202	0.160524
SAM191	Water-limited	1.96553	32.6431	131.135	3.16667	854.704	13.5359	0.762243	0.354778
SAM192	Water-limited	2.15671	46.4456	126.727	9.36667	1820.93	13.0827	0.706529	0.272009
SAM193	Water-limited	2.76671	25.0856	95.7272	11	1845.85	12.7577	0.58012	0.328003
SAM194	Water-limited	2.21988	34.1218	112.094	5.23333	868.556	13.3786	0.752848	0.312258
SAM196	Water-limited	2.98321	76.4185	135.094	10.4333	2438.05	13.1598	0.583588	0.300615
SAM199	Water-limited	2.55005	23.2389	95.7272	7.26667	1176.18	13.0056	0.731233	0.430944
SAM200	Water-limited	2.0322	43.4798	99.1354	4.7	1008.97	13.2462	0.679218	0.345328
SAM201	Water-limited	2.57036	39.6626	110.904	13.15	1928.49	12.7366	0.627284	0.367063
SAM203	Water-limited	1.60654	25.3218	116.094	3	591.467	13.3993	0.646937	0.401981
SAM204	Water-limited	1.80545	22.9274	95.7452	6.9	569.196	12.4654	0.840429	0.544148
SAM205	Water-limited	2.65908	51.6211	127.083	11.4	2589.56	12.832	0.41565	0.146689
SAM206	Water-limited	2.72382	40.4554	129.634	7.15	1864.3	13.3354	0.632558	0.302385
SAM207	Water-limited	1.6657	37.8369	78.7683	4.63333	587.117	13.7521	0.905495	0.479304
SAM208	Water-limited	1.99988	24.6118	92.0943	4.43333	803.451	13.954	0.890069	0.517871
SAM209	Water-limited	2.24553	39.3465	100.135	6.63333	1524.24	13.3386	0.732869	0.375065
SAM210	Water-limited	2.49671	18.1656	96.0605	8.93333	913.01	12.7421	0.784214	0.417466
SAM211	Water-limited	2.25536	27.6826	94.4039	5.05	884.744	13.2016	0.736639	0.443066
SAM212	Water-limited	2.62545	26.1224	125.745	9.2	2002.14	13.1779	0.621053	0.226294
SAM213	Water-limited	2.01671	17.4356	156.394	4.66667	1404.28	13.5763	0.672216	0.287603
SAM214	Water-limited	2.14536	32.2576	116.404	3.3	977.486	13.607	0.621737	0.279491
SAM215	Water-limited	2.13321	19.1185	103.761	5.46667	937.427	13.1057	0.701344	0.33821
SAM216	Water-limited	2.22536	23.8676	77.9039	5.85	714.063	12.6305	0.734361	0.493474
SAM217	Water-limited	1.70671	17.6689	104.727	2.93333	586.072	13.6385	0.835918	0.355732
SAM219	Water-limited	2.13338	36.0156	128.061	6.7	2041.01	13.5782	0.586197	0.236515
SAM222	Water-limited	1.98886	29.7698	124.802	5.23333	1503.1	13.298	0.616321	0.271101
SAM223	Water-limited	2.17903	21.5469	102.102	6.96667	1484.38	13.1902	0.715526	0.358898
SAM225	Water-limited	2.1922	29.5631	139.469	9.56667	2412.92	13.1634	0.537497	0.274536
SAM226	Water-limited	2.13553	50.5365	119.469	10.1	2380.79	13.1748	0.548081	0.148968
SAM227	Water-limited	2.17903	40.0969	117.768	5.46667	1316.62	14.27	0.854849	0.476406
SAM228	Water-limited	2.00237	34.8136	123.768	4.9	907.489	13.403	0.754102	0.228162
SAM230	Water-limited	1.89988	36.4318	123.428	7.03333	1255.27	13.1431	0.699452	0.297118
SAM231	Water-limited	2.72908	27.6911	119.583	7.15	2114.02	13.0759	0.552151	0.252447
SAM232	Water-limited	1.96886	23.0931	131.802	11.2	1348.09	13.0993	0.792382	0.263424
SAM233	Water-limited	2.44562	15.5883	132.353	6.9	1112.88	13.1741	0.798427	0.417287
SAM235	Water-limited	2.53062	28.6333	131.353	13.75	2349.4	12.6727	0.486923	0.181556
SAM237	Water-limited	2.01988	21.2585	69.0943	3.66667	877.975	13.0129	0.850419	0.57296
SAM238	Water-limited	2.18654	22.3251	125.428	5.83333	1188.35	13.442	0.766413	0.390522
SAM239	Water-limited	2.41553	36.0465	101.802	8.9	1709.23	13.1378	0.685527	0.292507
SAM240	Water-limited	2.41903	22.4436	112.768	6.26667	951.446	13.546	0.8013	0.392047
SAM241	Water-limited	2.49045	25.3074	125.245	11	2280.72	12.8826	0.442173	0.154756
SAM242	Water-limited	1.91536	30.5676	84.4039	3.85	1148.46	13.9126	0.83503	0.543544
SAM243	Water-limited	2.25338	16.4856	153.061	8.73333	2673.85	13.1828	0.420865	0.154275
SAM246	Water-limited	2.04062	25.9183	122.353	7.05	1833.58	13.3602	0.606869	0.242545
SAM249	Water-limited	2.29654	27.3018	125.094	7.33333	1727.24	14.0313	0.822066	0.318966
SAM250	Water-limited	2.18908	27.0961	130.583	8.05	1180.9	12.5875	0.557265	0.226579
SAM252	Water-limited	2.17562	33.8183	130.853	6.5	1703.54	13.166	0.530748	0.324979
SAM253	Water-limited	2.58654	41.7351	141.761	8.53333	1732.62	12.9044	0.570593	0.247355
SAM254	Water-limited	2.3722	33.6431	128.802	5.16667	1518.27	13.4004	0.569892	0.215599
SAM256	Water-limited	1.74256	27.1081	157.145	5.55	804.228	12.5885	0.562832	0.288389
SAM257	Water-limited	2.18062	48.5983	127.853	9.05	2421.82	13.094	0.466076	0.172484
SAM258	Water-limited	2.76886	21.7531	139.802	9.36667	2203.02	13.2752	0.607904	0.183406
SAM259	Water-limited	2.20886	41.6831	149.135	7.53333	1740.75	13.2036	0.583672	0.194457
SAM260	Water-limited	2.11237	25.2536	130.102	7.83333	1564.4	12.9454	0.625703	0.298653
SAM263	Water-limited	1.59562	29.3533	75.3533	2.8	495.062	13.4025	0.870688	0.557492
SAM264	Water-limited	2.40903	37.2969	156.102	10.5333	2125.2	13.0973	0.61313	0.175264
SAM266	Water-limited	1.89045	19.0374	121.745	6.45	1001.07	13.3323	0.809357	0.354546
SAM268	Water-limited	2.2722	22.3465	107.469	6.6	1270.72	13.3687	0.738796	0.340647
SAM273	Water-limited	2.58654	57.2518	136.761	9.6	2946.26	13.4442	0.533538	0.167008
SAM275	Water-limited	2.27036	18.8176	76.7924	4.5	1177.11	15.0212	0.971279	0.513821
SAM276	Water-limited	2.12545	23.6374	125.745	4.45	1262.84	13.5815	0.671031	0.251832
SAM278	Water-limited	2.29062	41.7933	141.353	7.4	1554.57	13.2843	0.707691	0.391294
SAM280	Water-limited	2.19553	52.0831	134.469	7.2	1227.7	13.2705	0.753155	0.307282
SAM284	Water-limited	2.36005	34.1956	120.394	9.13333	2224.57	13.0667	0.52236	0.212292
