# Supplementary material for: Multiple genomic regions influence root morphology and seedling growth in cultivated sunflower (Helianthus annuus L.) under well-watered and water-limited conditions
Source: PLoS One. 2018 Sep 20;13(9):e0204279. doi: 10.1371/journal.pone.0204279 (PMC6147562; doi:10.1371/journal.pone.0204279)
Supplement: S4 Table — (XLSX) [file pone.0204279.s008.xlsx]

## Sheet: Sheet1
Associated Region	Trait	Treatment	Significant SNP ID	Chr	Significant SNP position	Beta	SE_beta	P-value
Root.Biomass.8.1	Root Biomass	Water-limited	HanXRQChr08:80922968	8	80922968	-0.00218468	0.000404903	1.85144e-07
Root.Biomass.Allocation.3.1	Root Biomass Allocation	Water-limited	HanXRQChr03:116035263	3	116035263	0.0769924	0.0141858	1.58419e-07
Root.Biomass.Allocation.10.1	Root Biomass Allocation	Well-watered	HanXRQChr10:129792368	10	129792368	0.112626	0.02027	8.3758e-08
Root.Biomass.Allocation.10.1	Root Biomass Allocation	Well-watered	HanXRQChr10:169451733	10	169451733	0.100005	0.0189901	3.46556e-07
Taproot.Length.5.1	Taproot Length	Water-limited	HanXRQChr05:1727117	5	1727117	11.9658	2.24975	2.68975e-07
Taproot.Length.5.1	Taproot Length	Water-limited	HanXRQChr05:1727126	5	1727126	12.5231	2.31248	1.67994e-07
Taproot.Length.10.1	Taproot Length	Water-limited	HanXRQChr10:222858781	10	222858781	17.4058	3.29883	3.29952e-07
Stem.Diameter.8.1	Stem Diameter	Well-watered	HanXRQChr08:96933881	8	96933881	0.213936	0.0410769	4.57276e-07
Stem.Diameter.10.1	Stem Diameter	Water-limited	HanXRQChr10:234938068	10	234938068	0.194887	0.0376653	5.37561e-07
Stem.Diameter.12.1	Stem Diameter	Well-watered	HanXRQChr12:91065561	12	91065561	0.250463	0.0476108	3.55843e-07
Stem.Diameter.12.1	Stem Diameter	Well-watered	HanXRQChr12:91155976	12	91155976	0.247361	0.0477057	5.10265e-07
Stem.Diameter.12.1	Stem Diameter	Well-watered	HanXRQChr12:91252509	12	91252509	0.249703	0.0475272	3.67522e-07
Stem.Diameter.13.1	Stem Diameter	Water-limited	HanXRQChr13:190678838	13	190678838	0.243717	0.0468687	4.75506e-07
Stem.Diameter.13.2	Stem Diameter	Water-limited	HanXRQChr13:196651601	13	196651601	0.201626	0.0362917	8.40012e-08
Stem.Diameter.14.1	Stem Diameter	Water-limited	HanXRQChr14:94627963	14	94627963	0.228113	0.0431764	3.19164e-07
Stem.Diameter.14.1	Stem Diameter	Water-limited	HanXRQChr14:94676451	14	94676451	0.22129	0.0408721	1.6901e-07
Stem.Diameter.16.1	Stem Diameter	Water-limited	HanXRQChr16:70632297	16	70632297	0.185461	0.0338491	1.22885e-07
TRL.8.1	Total Root Length	Water-limited	HanXRQChr08:80877078	8	80877078	-375.501	69.8003	2.0011e-07
TRL.8.1	Total Root Length	Water-limited	HanXRQChr08:80890281	8	80890281	-448.33	84.3994	2.77867e-07
TRL.8.1	Total Root Length	Water-limited	HanXRQChr08:80922968	8	80922968	-519.598	82.929	2.10235e-09
TRL.8.1	Total Root Length	Water-limited	HanXRQChr08:89330110	8	89330110	-443.048	84.4333	3.79321e-07
