# Supplementary material for: Multiple genomic regions influence root morphology and seedling growth in cultivated sunflower (Helianthus annuus L.) under well-watered and water-limited conditions
Source: PLoS One. 2018 Sep 20;13(9):e0204279. doi: 10.1371/journal.pone.0204279 (PMC6147562; doi:10.1371/journal.pone.0204279)
Supplement: S5 Table — (XLSX) [file pone.0204279.s009.xlsx]

## Sheet: Sheet1
Associated region						Within treatment																								Across treatments
Associated region	Treatment	Chr	Most significant marker in region	Most significant marker (P-value)	Effect of major allele	Stem Diameter (P-value)	Stem Diameter percentile	Stem.Diameter major effect allele	Stem Height (P-value)	Stem Height percentile	Stem.Height major effect allele	Taproot Length (P-value)	Taproot Length percentile	Taproot Length major effect allele	Root Biomass (P-value)	Root Biomass percentile	Root.Biomass major effect allele	TRL (P-value)	TRL percentile	TRL major effect allele	SRL (P-value)	SRL percentile	SRL major effect allele	Biomass Allocation (P-value)	Biomass Allocation percentile	Biomass.Allocation major effect allele	TRL Allocation (P-value)	TRL Allocation percentile	TRL.Allocation major effect allele	Alternative treatment (P-value)	Alternative treatment percentile	Alternative treatment major allele effect
Stem.Diameter.8.1	Well-watered	8	Chr08:96933881	4.57e-07	0.214	X	X	X	0.0952	88th	3.6156	0.041	93rd	7.239	2.14e-05	99th	0.0021	0.000124	99th	309.066	0.735	15th	-0.0428	0.712	22nd	-0.0072	0.633	33rd	-0.0079	0.0623	88th	0.0728
Stem.Diameter.12.1	Well-watered	12	Chr12:91065561	3.56e-07	0.25	X	X	X	0.0206	97th	5.812	0.052	92nd	8.0162	0.000306	99th	0.002	0.000401	99th	332.208	0.0371	90th	0.2926	0.798	15th	-0.0058	0.911	8th	-0.0021	0.0766	86th	0.08
Root.Biomass.Allocation.10.1	Well-watered	10	Chr10:129792368	8.38e-08	0.113	0.425	45th	0.0363	0.714	26th	0.886	0.746	22nd	1.2636	0.365	55th	0.0005	0.942	5th	-6.6624	0.0308	92nd	0.2462	X	X	X	0.00639	98th	0.0498	0.561	38th	0.0099
Stem.Diameter.10.1	Water-limited	10	Chr10:234938068	5.38e-07	0.195	X	X	X	0.248	71th	2.2838	0.00242	99th	10.2932	3.17e-06	99th	0.002	4.37e-05	99th	377.955	0.676	17th	-0.0351	0.365	56th	-0.0154	0.902	8th	-0.002	0.00157	99th	0.142
Stem.Diameter.13.1	Water-limited	13	Chr13:190678838	4.76e-07	0.244	X	X	X	0.102	87th	3.7607	0.000433	99th	14.0752	0.000123	99th	0.002	1.1e-05	99th	464.148	0.262	50th	0.1347	0.569	37th	-0.0117	0.162	77th	-0.026	0.00012	99th	0.2113
Stem.Diameter.13.2	Water-limited	13	Chr13:196651601	8.4e-08	0.202	X	X	X	0.87	12th	-0.2904	0.875	10th	0.4931	0.0162	98th	0.001	0.0112	98th	209.357	0.573	23rd	0.0555	0.488	45th	-0.0111	0.718	23rd	0.0052	0.0044	98th	0.1226
Stem.Diameter.14.1	Water-limited	14	Chr14:94676451	1.69e-07	0.221	X	X	X	0.329	63rd	2.0241	0.0861	86th	6.1983	0.000579	99th	0.0016	0.0199	97th	226.7	0.556	24th	0.0611	0.755	21st	-0.0057	0.838	13th	0.0035	0.0176	96th	0.116
Stem.Diameter.16.1	Water-limited	16	Chr16:70632297	1.23e-07	0.185	X	X	X	0.351	61st	1.6288	0.0343	94th	6.3903	7.29e-05	99th	0.0015	0.00168	99th	259.319	0.441	33rd	0.0674	0.966	3rd	0.0007	0.946	5th	0.001	0.000986	99th	0.1328
Root.Biomass.8.1	Water-limited	8	Chr08:80922968	1.85e-07	-0.002	0.247	64th	-0.0464	0.441	52nd	-1.4733	0.131	80th	-5.0287	X	X	X	2.1e-09	99th	-519.598	0.0853	77th	0.1535	2.79e-06	99th	0.0766	1.44e-06	99th	0.0734	0.194	73rd	-0.0007
Root.Biomass.Allocation.3.1	Water-limited	3	Chr03:116035263	1.58e-07	0.077	0.989	1st	0.0005	0.634	34th	0.8447	0.93	5th	-0.2714	0.885	10th	-0.0001	0.455	49th	-63.2996	0.000888	99th	0.244	X	X	X	0.00393	99th	0.042	0.0324	93rd	0.041
Taproot.Length.5.1	Water-limited	5	Chr05:1727126	1.68e-07	12.523	0.0138	97th	0.0736	0.017	97th	3.3621	X	X	X	0.0901	89th	0.0005	0.000329	99th	238.259	0.199	59th	0.0954	0.0474	92nd	-0.0246	0.00172	99th	-0.0362	7.52e-05	99th	10.8578
Taproot.Length.10.1	Water-limited	10	Chr10:222858781	3.3e-07	17.406	0.0581	89th	0.0782	0.124	84th	3.1063	X	X	X	0.0805	89th	0.0008	0.00782	98th	255.143	0.559	24th	0.0544	0.326	60th	-0.0171	0.218	71st	-0.0206	0.0176	97th	9.3729
TRL.8.1	Water-limited	8	Chr08:80922968	2.1e-09	-519.598	0.247	64th	-0.0464	0.441	52nd	-1.4733	0.131	80th	-5.0287	1.85e-07	99th	-0.0022	X	X	X	0.0853	77th	0.1535	2.79e-06	99th	0.0766	1.44e-06	99th	0.0734	0.00691	99th	-233.346
