# Supplementary material for: Multiple genomic regions influence root morphology and seedling growth in cultivated sunflower (Helianthus annuus L.) under well-watered and water-limited conditions
Source: PLoS One. 2018 Sep 20;13(9):e0204279. doi: 10.1371/journal.pone.0204279 (PMC6147562; doi:10.1371/journal.pone.0204279)
Supplement: S6 Table — (XLSX) [file pone.0204279.s010.xlsx]

## Sheet: ListofGenes
Associated Region	Treatment	Chr	Region Start	Region Stop	Gene Description	Gene ID	Gene start location	Gene stop location
Root.Biomass.8.1	Water-limited	8	80858728	91104021	Putative aminotransferase class IV	HanXRQChr08g0220511	80627223	80630619
Root.Biomass.8.1	Water-limited	8	80858728	91104021	Putative bile acid:sodium symporter/arsenical resistance protein Acr3 | MOSC | N-terminal beta barrel | NPH3 domain	HanXRQChr08g0220521	80860637	80865993
Root.Biomass.8.1	Water-limited	8	80858728	91104021	Putative F-box domain | Tubby | C-terminal | conserved site | Tubby C-terminal-like domain	HanXRQChr08g0220531	80873973	80879361
Root.Biomass.8.1	Water-limited	8	80858728	91104021	Probable phosphorylcholine cytidylyltransferase2	HanXRQChr08g0220541	80886773	80891720
Root.Biomass.8.1	Water-limited	8	80858728	91104021	Putative phosphorylated adapter RNA export protein | RNA-binding domain	HanXRQChr08g0220551	80965069	80968935
Root.Biomass.8.1	Water-limited	8	80858728	91104021	Uncharacterized protein | partly supported by expression data	HanXRQChr08g0220561	80976714	80981299
Root.Biomass.8.1	Water-limited	8	80858728	91104021	Probable S-adenosylmethionine decarboxylase proenzyme	HanXRQChr08g0220571	81150299	81151306
Root.Biomass.8.1	Water-limited	8	80858728	91104021	Putative F-box domain | Leucine-rich repeat domain | L domain-like	HanXRQChr08g0220581	81213375	81222221
Root.Biomass.8.1	Water-limited	8	80858728	91104021	Probable heavy metal transport/detoxification superfamily protein	HanXRQChr08g0220591	81234082	81236171
Root.Biomass.8.1	Water-limited	8	80858728	91104021	Putative zinc finger | RING/FYVE/PHD-type	HanXRQChr08g0220601	81256284	81257225
Root.Biomass.8.1	Water-limited	8	80858728	91104021	Protein of unknown function (DUF803)	HanXRQChr08g0220611	81277305	81284182
Root.Biomass.8.1	Water-limited	8	80858728	91104021	Putative haem peroxidase	HanXRQChr08g0220621	81473017	81475383
Root.Biomass.8.1	Water-limited	8	80858728	91104021	Putative haem peroxidase	HanXRQChr08g0220631	81516009	81519831
Root.Biomass.8.1	Water-limited	8	80858728	91104021	Uncharacterized protein | supported by expression data	HanXRQChr08g0220641	81553491	81559873
Root.Biomass.8.1	Water-limited	8	80858728	91104021	Probable FACT complex subunit SPT16	HanXRQChr08g0220661	81562704	81569228
Root.Biomass.8.1	Water-limited	8	80858728	91104021	Putative polyketide cyclase/dehydrase | START-like domain	HanXRQChr08g0220671	81662479	81663059
Root.Biomass.8.1	Water-limited	8	80858728	91104021	Putative zinc finger | RING/FYVE/PHD-type	HanXRQChr08g0220681	81716092	81716514
Root.Biomass.8.1	Water-limited	8	80858728	91104021	Probable N-MYC downregulated-like 2	HanXRQChr08g0220691	81719695	81724677
Root.Biomass.8.1	Water-limited	8	80858728	91104021	Putative phosphorylated adapter RNA export protein | RNA-binding domain	HanXRQChr08g0220701	81884814	81888643
Root.Biomass.8.1	Water-limited	8	80858728	91104021	Putative myc-type | basic helix-loop-helix (bHLH) domain	HanXRQChr08g0220711	83213330	83218171
Root.Biomass.8.1	Water-limited	8	80858728	91104021	Putative B-box-type zinc finger	HanXRQChr08g0220721	83629314	83629721
Root.Biomass.8.1	Water-limited	8	80858728	91104021	Uncharacterized protein | partly conserved in plant genome(s)	HanXRQChr08g0220731	83677474	83677869
Root.Biomass.8.1	Water-limited	8	80858728	91104021	Putative pectinesterase | catalytic | Pectin lyase fold/virulence factor	HanXRQChr08g0220741	83936694	83941733
Root.Biomass.8.1	Water-limited	8	80858728	91104021	Probable paxneb protein-related	HanXRQChr08g0220751	84235401	84242910
Root.Biomass.8.1	Water-limited	8	80858728	91104021	Putative ankyrin repeat-containing domain	HanXRQChr08g0220761	84249414	84254790
Root.Biomass.8.1	Water-limited	8	80858728	91104021	Uncharacterized protein | partly supported by expression data	HanXRQChr08g0220781	84266415	84269019
Root.Biomass.8.1	Water-limited	8	80858728	91104021	Putative serine/threonine/dual specificity protein kinase | catalytic domain | Protein kinase-like domain	HanXRQChr08g0220791	84308381	84318787
Root.Biomass.8.1	Water-limited	8	80858728	91104021	Putative brevis radix (BRX) domain	HanXRQChr08g0220801	84320959	84322490
Root.Biomass.8.1	Water-limited	8	80858728	91104021	Putative leucine-rich repeat-containing N-terminal | plant-type | Leucine-rich repeat domain | L domain-like	HanXRQChr08g0220811	84466743	84467441
Root.Biomass.8.1	Water-limited	8	80858728	91104021	Putative protein kinase-like domain	HanXRQChr08g0220821	84468508	84470389
Root.Biomass.8.1	Water-limited	8	80858728	91104021	Putative F-box domain | Leucine-rich repeat domain | L domain-like	HanXRQChr08g0220841	84507766	84513037
Root.Biomass.8.1	Water-limited	8	80858728	91104021	Probable tyrosyl-tRNA synthetase | class Ib | bacterial/mitochondrial	HanXRQChr08g0220851	84515104	84516562
Root.Biomass.8.1	Water-limited	8	80858728	91104021	Putative ribosomal protein L13e	HanXRQChr08g0220861	84527031	84529843
Root.Biomass.8.1	Water-limited	8	80858728	91104021	Probable ankyrin repeat family protein	HanXRQChr08g0220871	84538518	84542197
Root.Biomass.8.1	Water-limited	8	80858728	91104021	Uncharacterized protein | supported by expression data	HanXRQChr08g0220881	84613095	84613709
Root.Biomass.8.1	Water-limited	8	80858728	91104021	Probable domain of unknown function (DUF1995)	HanXRQChr08g0220891	85064496	85067383
Root.Biomass.8.1	Water-limited	8	80858728	91104021	Probable UDP-Glycosyltransferase superfamily protein	HanXRQChr08g0220901	85068209	85069666
Root.Biomass.8.1	Water-limited	8	80858728	91104021	Uncharacterized protein | supported by expression data	HanXRQChr08g0220911	85083539	85083957
Root.Biomass.8.1	Water-limited	8	80858728	91104021	Putative NDRG | Alpha/Beta hydrolase fold	HanXRQChr08g0220921	85103650	85109806
Root.Biomass.8.1	Water-limited	8	80858728	91104021	Probable acyl-CoA N-acyltransferases (NAT) superfamily protein	HanXRQChr08g0220931	85111824	85117654
Root.Biomass.8.1	Water-limited	8	80858728	91104021	Probable RHO guanyl-nucleotide exchange factor 7	HanXRQChr08g0220941	85118929	85122332
Root.Biomass.8.1	Water-limited	8	80858728	91104021	Putative protein kinase-like domain	HanXRQChr08g0220951	85171894	85172300
Root.Biomass.8.1	Water-limited	8	80858728	91104021	Putative nucleotide-binding alpha-beta plait domain	HanXRQChr08g0220971	85277553	85282450
Root.Biomass.8.1	Water-limited	8	80858728	91104021	Putative V-type ATPase | V0 complex | 116kDa subunit family	HanXRQChr08g0220981	85321941	85326588
Root.Biomass.8.1	Water-limited	8	80858728	91104021	Uncharacterized protein | partly supported by expression data	HanXRQChr08g0220991	85326929	85327955
Root.Biomass.8.1	Water-limited	8	80858728	91104021	Putative transcription initiation factor IIF | beta subunit | Transcription initiation factor IIF | alpha subunit	HanXRQChr08g0221001	85358030	85359365
Root.Biomass.8.1	Water-limited	8	80858728	91104021	Probable papain family cysteine protease	HanXRQChr08g0221011	85368276	85370762
Root.Biomass.8.1	Water-limited	8	80858728	91104021	Uncharacterized protein | supported by expression data	HanXRQChr08g0221021	85370928	85374883
Root.Biomass.8.1	Water-limited	8	80858728	91104021	Uncharacterized protein | supported by expression data	HanXRQChr08g0221031	85429159	85430019
Root.Biomass.8.1	Water-limited	8	80858728	91104021	Uncharacterized protein | supported by expression data	HanXRQChr08g0221041	85449087	85449822
Root.Biomass.8.1	Water-limited	8	80858728	91104021	Putative ribonuclease H-like domain	HanXRQChr08g0221051	85458536	85459111
Root.Biomass.8.1	Water-limited	8	80858728	91104021	Putative PRONE domain	HanXRQChr08g0221061	85482540	85484284
Root.Biomass.8.1	Water-limited	8	80858728	91104021	Probable RHO guanyl-nucleotide exchange factor 14	HanXRQChr08g0221071	85491496	85514663
Root.Biomass.8.1	Water-limited	8	80858728	91104021	Putative late embryogenesis abundant protein | LEA-14	HanXRQChr08g0221081	85741894	85742496
Root.Biomass.8.1	Water-limited	8	80858728	91104021	Putative photosynthetic reaction centre | L/M	HanXRQChr08g0221091	85754572	85754757
Root.Biomass.8.1	Water-limited	8	80858728	91104021	Putative photosynthetic reaction centre | L/M	HanXRQChr08g0221101	85755381	85755566
Root.Biomass.8.1	Water-limited	8	80858728	91104021	Putative glucose-methanol-choline oxidoreductase | FAD/NAD(P)-binding domain	HanXRQChr08g0221111	85939878	85942925
Root.Biomass.8.1	Water-limited	8	80858728	91104021	Uncharacterized protein | supported by expression data	HanXRQChr08g0221121	85955755	85962409
Root.Biomass.8.1	Water-limited	8	80858728	91104021	Uncharacterized protein | partly supported by expression data	HanXRQChr08g0221131	86362642	86365137
Root.Biomass.8.1	Water-limited	8	80858728	91104021	Uncharacterized protein	HanXRQChr08g0221141	86401148	86403649
Root.Biomass.8.1	Water-limited	8	80858728	91104021	Probable long-chain fatty alcohol dehydrogenase family protein	HanXRQChr08g0221151	86459691	86462206
Root.Biomass.8.1	Water-limited	8	80858728	91104021	Putative guanine nucleotide binding protein (G-protein) | alpha subunit | Zinc finger | FYVE/PHD-type | P-loop containing nucleoside triphosphate hydrolase	HanXRQChr08g0221161	86616931	86624364
Root.Biomass.8.1	Water-limited	8	80858728	91104021	Uncharacterized protein	HanXRQChr08g0221171	86861669	86865073
Root.Biomass.8.1	Water-limited	8	80858728	91104021	Probable glutamyl-tRNA(Gln) amidotransferase subunit A	HanXRQChr08g0221181	86960501	86965049
Root.Biomass.8.1	Water-limited	8	80858728	91104021	Putative amidase | Amidase signature domain	HanXRQChr08g0221191	87028659	87036225
Root.Biomass.8.1	Water-limited	8	80858728	91104021	Putative mss4-like | Peptide methionine sulfoxide reductase	HanXRQChr08g0221201	87063789	87066242
Root.Biomass.8.1	Water-limited	8	80858728	91104021	Probable K+ efflux antiporter 3	HanXRQChr08g0221211	87066539	87070963
Root.Biomass.8.1	Water-limited	8	80858728	91104021	Probable major facilitator superfamily protein	HanXRQChr08g0221221	87073182	87077249
Root.Biomass.8.1	Water-limited	8	80858728	91104021	Putative metallothionein | family 15 | plant	HanXRQChr08g0221231	87079741	87080517
Root.Biomass.8.1	Water-limited	8	80858728	91104021	Putative myc-type | basic helix-loop-helix (bHLH) domain	HanXRQChr08g0221241	87286728	87289059
Root.Biomass.8.1	Water-limited	8	80858728	91104021	Probable costars family protein	HanXRQChr08g0221261	87334072	87334964
Root.Biomass.8.1	Water-limited	8	80858728	91104021	Putative UDP-glucuronosyl/UDP-glucosyltransferase	HanXRQChr08g0221271	87335356	87335880
Root.Biomass.8.1	Water-limited	8	80858728	91104021	Probable haloacid dehalogenase-like hydrolase (HAD) superfamily protein	HanXRQChr08g0221281	87336574	87339861
Root.Biomass.8.1	Water-limited	8	80858728	91104021	Putative tauD/TfdA-like domain	HanXRQChr08g0221291	87360857	87362468
Root.Biomass.8.1	Water-limited	8	80858728	91104021	Uncharacterized protein	HanXRQChr08g0221301	87367963	87369916
Root.Biomass.8.1	Water-limited	8	80858728	91104021	Uncharacterized protein | partly supported by expression data	HanXRQChr08g0221311	87371495	87374211
Root.Biomass.8.1	Water-limited	8	80858728	91104021	Putative GPCR kinase	HanXRQChr08g0221321	87591577	87599490
Root.Biomass.8.1	Water-limited	8	80858728	91104021	Uncharacterized conserved protein	HanXRQChr08g0221331	87630231	87633004
Root.Biomass.8.1	Water-limited	8	80858728	91104021	Probable squamosa promoter binding protein-like 7	HanXRQChr08g0221341	87713121	87726464
Root.Biomass.8.1	Water-limited	8	80858728	91104021	Uncharacterized protein | supported by expression data	HanXRQChr08g0221361	87755907	87757267
Root.Biomass.8.1	Water-limited	8	80858728	91104021	Putative translation initiation factor 3	HanXRQChr08g0221371	87955250	87961319
Root.Biomass.8.1	Water-limited	8	80858728	91104021	Probable high mobility group A5	HanXRQChr08g0221381	88152664	88164496
Root.Biomass.8.1	Water-limited	8	80858728	91104021	Putative probable transposase | Ptta/En/Spm | plant	HanXRQChr08g0221391	88226938	88227541
Root.Biomass.8.1	Water-limited	8	80858728	91104021	Probable laccase 1	HanXRQChr08g0221401	88316080	88319882
Root.Biomass.8.1	Water-limited	8	80858728	91104021	Uncharacterized protein	HanXRQChr08g0221421	88377510	88378162
Root.Biomass.8.1	Water-limited	8	80858728	91104021	Putative laccase	HanXRQChr08g0221431	88402374	88407192
Root.Biomass.8.1	Water-limited	8	80858728	91104021	Putative pectinesterase | catalytic | Pectinesterase inhibitor domain | Pectin lyase fold/virulence factor	HanXRQChr08g0221441	88537590	88539683
Root.Biomass.8.1	Water-limited	8	80858728	91104021	Uncharacterized protein | partly supported by expression data	HanXRQChr08g0221451	88539734	88541129
Root.Biomass.8.1	Water-limited	8	80858728	91104021	Uncharacterized protein | supported by expression data	HanXRQChr08g0221461	88562570	88564708
Root.Biomass.8.1	Water-limited	8	80858728	91104021	Putative reversibly glycosylated polypeptide family	HanXRQChr08g0221471	88564759	88565432
Root.Biomass.8.1	Water-limited	8	80858728	91104021	Probable FKBP-like peptidyl-prolyl cis-trans isomerase family protein	HanXRQChr08g0221491	88618340	88620397
Root.Biomass.8.1	Water-limited	8	80858728	91104021	Putative potassium channel | voltage-dependent | EAG/ELK/ERG | Ankyrin repeat-containing domain	HanXRQChr08g0221501	88625050	88641486
Root.Biomass.8.1	Water-limited	8	80858728	91104021	Uncharacterized protein | supported by expression data	HanXRQChr08g0221511	88739536	88749252
Root.Biomass.8.1	Water-limited	8	80858728	91104021	Probable NF-X-like 1	HanXRQChr08g0221521	88818572	88822570
Root.Biomass.8.1	Water-limited	8	80858728	91104021	Uncharacterized protein | conserved in plant genome(s) | supported by expression data	HanXRQChr08g0221531	88823133	88828347
Root.Biomass.8.1	Water-limited	8	80858728	91104021	Plant Protein of unknown function (DUF639)	HanXRQChr08g0221541	88872923	88880539
Root.Biomass.8.1	Water-limited	8	80858728	91104021	Probable TCP-1/cpn60 chaperonin family protein	HanXRQChr08g0221551	88881569	88887912
Root.Biomass.8.1	Water-limited	8	80858728	91104021	Putative F-box domain | F-box associated interaction domain	HanXRQChr08g0221561	89205431	89206489
Root.Biomass.8.1	Water-limited	8	80858728	91104021	Probable RNAse l inhibitor protein 2	HanXRQChr08g0221571	89247970	89259466
Root.Biomass.8.1	Water-limited	8	80858728	91104021	Putative ABC transporter ABCE | P-loop containing nucleoside triphosphate hydrolase	HanXRQChr08g0221581	89298078	89304757
Root.Biomass.8.1	Water-limited	8	80858728	91104021	Putative nucleotide-binding alpha-beta plait domain	HanXRQChr08g0221591	89314659	89315158
Root.Biomass.8.1	Water-limited	8	80858728	91104021	Probable CONTAINS InterPro DOMAIN/s: RuvA domain 2-like (InterPro:IPR010994)	HanXRQChr08g0221601	89536719	89542559
Root.Biomass.8.1	Water-limited	8	80858728	91104021	Putative aldehyde/histidinol dehydrogenase | Aldehyde dehydrogenase | glutamic acid active site	HanXRQChr08g0221611	89593436	89600171
Root.Biomass.8.1	Water-limited	8	80858728	91104021	Putative peptide chain release factor class I/class II | Double-stranded RNA-binding domain	HanXRQChr08g0221621	89673453	89676424
Root.Biomass.8.1	Water-limited	8	80858728	91104021	Uncharacterized protein | supported by expression data	HanXRQChr08g0221641	89796522	89797469
Root.Biomass.8.1	Water-limited	8	80858728	91104021	Uncharacterized protein | supported by expression data	HanXRQChr08g0221651	89907863	89908578
Root.Biomass.8.1	Water-limited	8	80858728	91104021	Probable RING/U-box superfamily protein	HanXRQChr08g0221661	90023580	90027228
Root.Biomass.8.1	Water-limited	8	80858728	91104021	Putative pentatricopeptide repeat	HanXRQChr08g0221671	90075791	90083853
Root.Biomass.8.1	Water-limited	8	80858728	91104021	Putative glutaredoxin-like | plant II | Thioredoxin-like fold | Glutaredoxin subgroup	HanXRQChr08g0221681	90174325	90174630
Root.Biomass.8.1	Water-limited	8	80858728	91104021	Probable nine-cis-epoxycarotenoid dioxygenase 4	HanXRQChr08g0221691	90476376	90479305
Root.Biomass.8.1	Water-limited	8	80858728	91104021	Probable ribosomal protein S15A E	HanXRQChr08g0221701	90591628	90594892
Root.Biomass.8.1	Water-limited	8	80858728	91104021	Uncharacterized conserved protein	HanXRQChr08g0221711	90637498	90640591
Root.Biomass.8.1	Water-limited	8	80858728	91104021	Putative nucleic acid-binding | OB-fold | Replication protein A | OB domain	HanXRQChr08g0221751	90693728	90694074
Root.Biomass.8.1	Water-limited	8	80858728	91104021	Putative histone H2A | Histone-fold | Histone H2A conserved site	HanXRQChr08g0221761	90718318	90718698
Root.Biomass.8.1	Water-limited	8	80858728	91104021	Putative ancestral coatomer element 1 | Sec16/Sec31 | Sec16 | central conserved domain | COPII coat assembly protein | Sec16	HanXRQChr08g0221771	90899355	90913424
Root.Biomass.8.1	Water-limited	8	80858728	91104021	Putative superoxide dismutase | copper/zinc binding domain | Superoxide dismutase (Cu/Zn) / superoxide dismutase copper chaperone	HanXRQChr08g0221791	90913475	90918030
Root.Biomass.8.1	Water-limited	8	80858728	91104021	Probable acyl carrier protein 1 | chloroplastic	HanXRQChr08g0221801	91098663	91102750
Root.Biomass.8.1	Water-limited	8	80858728	91104021	Uncharacterized protein | supported by expression data	HanXRQChr08g0221811	91363349	91363705
Root.Biomass.Allocation.10.1	Well-watered	10	23215730	209437850	Uncharacterized protein | supported by expression data	HanXRQChr09g0276211	22924618	22925207
Root.Biomass.Allocation.10.1	Well-watered	10	23215730	209437850	Putative NAC domain	HanXRQChr09g0276221	23390018	23395006
Root.Biomass.Allocation.10.1	Well-watered	10	23215730	209437850	Putative plant lipid transfer protein/Par allergen | Bifunctional inhibitor/plant lipid transfer protein/seed storage helical domain	HanXRQChr09g0276231	23578991	23579898
Root.Biomass.Allocation.10.1	Well-watered	10	23215730	209437850	Putative pollen allergen ole e 6	HanXRQChr09g0276241	23580363	23581703
Root.Biomass.Allocation.10.1	Well-watered	10	23215730	209437850	Putative endonuclease/exonuclease/phosphatase	HanXRQChr09g0276251	23585149	23592112
Root.Biomass.Allocation.10.1	Well-watered	10	23215730	209437850	Uncharacterized protein | conserved in plant genome(s) | supported by expression data	HanXRQChr09g0276261	23623954	23626059
Root.Biomass.Allocation.10.1	Well-watered	10	23215730	209437850	Probable homocysteine methyltransferase 2	HanXRQChr09g0276271	23626493	23630239
Root.Biomass.Allocation.10.1	Well-watered	10	23215730	209437850	Probable transducin/WD40 repeat-like superfamily protein	HanXRQChr09g0276281	23985183	23988549
Root.Biomass.Allocation.10.1	Well-watered	10	23215730	209437850	Putative bifunctional inhibitor/plant lipid transfer protein/seed storage helical domain	HanXRQChr09g0276291	23990897	23992633
Root.Biomass.Allocation.10.1	Well-watered	10	23215730	209437850	Plant Protein of unknown function (DUF868)	HanXRQChr09g0276301	23992905	23994176
Root.Biomass.Allocation.10.1	Well-watered	10	23215730	209437850	Uncharacterized protein | supported by expression data	HanXRQChr09g0276311	23997562	23999598
Root.Biomass.Allocation.10.1	Well-watered	10	23215730	209437850	Putative ribosomal protein S24e | Nucleotide-binding alpha-beta plait domain	HanXRQChr09g0276321	24058470	24060794
Root.Biomass.Allocation.10.1	Well-watered	10	23215730	209437850	Putative zinc finger | PHD-type | Zinc finger | RING/FYVE/PHD-type | Acyl-CoA N-acyltransferase | Jas TPL-binding domain	HanXRQChr09g0276331	24096534	24106780
Root.Biomass.Allocation.10.1	Well-watered	10	23215730	209437850	Putative ribosomal protein S13 | Ribosomal protein S13-like | H2TH | 30s ribosomal protein S13 | C-terminal	HanXRQChr09g0276341	24109681	24112301
Root.Biomass.Allocation.10.1	Well-watered	10	23215730	209437850	Putative ankyrin repeat-containing domain | PGG domain | Gag-polypeptide of LTR copia-type	HanXRQChr09g0276351	24185411	24196471
Root.Biomass.Allocation.10.1	Well-watered	10	23215730	209437850	Putative ankyrin repeat-containing domain | Gag-polypeptide of LTR copia-type	HanXRQChr09g0276361	24293952	24315503
Root.Biomass.Allocation.10.1	Well-watered	10	23215730	209437850	Putative PGG domain	HanXRQChr09g0276371	24327073	24328167
Root.Biomass.Allocation.10.1	Well-watered	10	23215730	209437850	Putative ribosomal protein S11	HanXRQChr09g0276381	24415489	24424557
Root.Biomass.Allocation.10.1	Well-watered	10	23215730	209437850	Protein of unknown function (DUF581)	HanXRQChr09g0276391	24484484	24486410
Root.Biomass.Allocation.10.1	Well-watered	10	23215730	209437850	Uncharacterized protein | partly supported by expression data	HanXRQChr09g0276401	24611357	24614995
Root.Biomass.Allocation.10.1	Well-watered	10	23215730	209437850	Putative F-box domain | Galactose oxidase | beta-propeller	HanXRQChr09g0276411	24746409	24749885
Root.Biomass.Allocation.10.1	Well-watered	10	23215730	209437850	Probable cupredoxin superfamily protein	HanXRQChr09g0276421	24998662	24999992
Root.Biomass.Allocation.10.1	Well-watered	10	23215730	209437850	Probable ribosome-recycling factor | chloroplastic	HanXRQChr09g0276431	25004174	25011539
Root.Biomass.Allocation.10.1	Well-watered	10	23215730	209437850	Putative ribosomal protein S14	HanXRQChr09g0276441	25126468	25126770
Root.Biomass.Allocation.10.1	Well-watered	10	23215730	209437850	Putative photosystem II PsbZ | reaction centre	HanXRQChr09g0276451	25127590	25127778
Root.Biomass.Allocation.10.1	Well-watered	10	23215730	209437850	Putative photosynthetic reaction centre | L/M	HanXRQChr09g0276461	25129891	25130575
Root.Biomass.Allocation.10.1	Well-watered	10	23215730	209437850	Putative ATPase | F0 complex | subunit C | ATPase | F0 complex | subunit B/B' | bacterial/chloroplast | V-ATPase proteolipid subunit C-like domain | ATPase | F1 complex | alpha subunit | ATPase | type III secretion system | H+-transporting | ATP synthase subunit alpha-like domain | P-loop containing nucleoside triphosphate hydrolase	HanXRQChr09g0276471	25133295	25136802
Root.Biomass.Allocation.10.1	Well-watered	10	23215730	209437850	Putative ATPase | F0 complex | subunit A	HanXRQChr09g0276481	25137940	25138683
Root.Biomass.Allocation.10.1	Well-watered	10	23215730	209437850	Putative ribosomal protein S2 | Ribosomal protein S2 | flavodoxin-like domain	HanXRQChr09g0276491	25138899	25139607
Root.Biomass.Allocation.10.1	Well-watered	10	23215730	209437850	Uncharacterized protein | conserved in plant genome(s)	HanXRQChr09g0276501	25139974	25140315
Root.Biomass.Allocation.10.1	Well-watered	10	23215730	209437850	Uncharacterized protein | partly conserved in plant genome(s)	HanXRQChr09g0276511	25141705	25141947
Root.Biomass.Allocation.10.1	Well-watered	10	23215730	209437850	Uncharacterized protein	HanXRQChr09g0276521	25142741	25142929
Root.Biomass.Allocation.10.1	Well-watered	10	23215730	209437850	Putative RNA polymerase Rpb1 | domain 3	HanXRQChr09g0276531	25143629	25143919
Root.Biomass.Allocation.10.1	Well-watered	10	23215730	209437850	Putative RNA polymerase | N-terminal	HanXRQChr09g0276541	25144542	25145113
Root.Biomass.Allocation.10.1	Well-watered	10	23215730	209437850	Uncharacterized protein	HanXRQChr09g0276551	25146626	25146787
Root.Biomass.Allocation.10.1	Well-watered	10	23215730	209437850	Uncharacterized protein | partly supported by expression data	HanXRQChr09g0276561	25211168	25212183
Root.Biomass.Allocation.10.1	Well-watered	10	23215730	209437850	Uncharacterized protein | supported by expression data	HanXRQChr09g0276571	25279489	25297285
Root.Biomass.Allocation.10.1	Well-watered	10	23215730	209437850	Uncharacterized protein | supported by expression data	HanXRQChr09g0276581	25311015	25313076
Root.Biomass.Allocation.10.1	Well-watered	10	23215730	209437850	Putative protein kinase-like domain | Leucine-rich repeat-containing N-terminal | plant-type | Leucine-rich repeat domain | L domain-like	HanXRQChr09g0276591	25433696	25434767
Root.Biomass.Allocation.10.1	Well-watered	10	23215730	209437850	Probable ent-copalyl diphosphate synthase | chloroplastic	HanXRQChr09g0276611	25571779	25579273
Root.Biomass.Allocation.10.1	Well-watered	10	23215730	209437850	Putative phenylalanyl-tRNA synthetase	HanXRQChr09g0276621	25735464	25736437
Root.Biomass.Allocation.10.1	Well-watered	10	23215730	209437850	Uncharacterized conserved protein	HanXRQChr09g0276631	25764341	25767048
Root.Biomass.Allocation.10.1	Well-watered	10	23215730	209437850	Probable FZO-like	HanXRQChr09g0276641	25844743	25853185
Root.Biomass.Allocation.10.1	Well-watered	10	23215730	209437850	Putative proton-dependent oligopeptide transporter family | Major facilitator superfamily domain	HanXRQChr09g0276651	25855949	25856338
Root.Biomass.Allocation.10.1	Well-watered	10	23215730	209437850	Uncharacterized protein | supported by expression data	HanXRQChr09g0276661	25856389	25863074
Root.Biomass.Allocation.10.1	Well-watered	10	23215730	209437850	Uncharacterized protein | partly supported by expression data	HanXRQChr09g0276671	25905489	25907670
Root.Biomass.Allocation.10.1	Well-watered	10	23215730	209437850	Uncharacterized protein | partly supported by expression data	HanXRQChr09g0276681	25907721	25908731
Root.Biomass.Allocation.10.1	Well-watered	10	23215730	209437850	Putative UDP-glucuronosyl/UDP-glucosyltransferase	HanXRQChr09g0276691	25912419	25913879
Root.Biomass.Allocation.10.1	Well-watered	10	23215730	209437850	Putative secY/SEC61-alpha family | SecY subunit domain	HanXRQChr09g0276701	25922897	25932792
Root.Biomass.Allocation.10.1	Well-watered	10	23215730	209437850	Uncharacterized conserved protein	HanXRQChr09g0276711	25941269	25945143
Root.Biomass.Allocation.10.1	Well-watered	10	23215730	209437850	Probable RAD3-like DNA-binding helicase protein	HanXRQChr09g0276721	25977031	25985869
Root.Biomass.Allocation.10.1	Well-watered	10	23215730	209437850	Putative PMR5 N-terminal domain | PC-Esterase	HanXRQChr09g0276731	25987248	25991958
Root.Biomass.Allocation.10.1	Well-watered	10	23215730	209437850	Putative F-box domain	HanXRQChr09g0276751	26006091	26011453
Root.Biomass.Allocation.10.1	Well-watered	10	23215730	209437850	Uncharacterized protein | conserved in plant genome(s) | supported by expression data	HanXRQChr09g0276761	26028196	26028444
Root.Biomass.Allocation.10.1	Well-watered	10	23215730	209437850	Putative LSM domain | Like-Sm (LSM) domain containing protein | LSm4/SmD1/SmD3	HanXRQChr09g0276771	26030808	26035892
Root.Biomass.Allocation.10.1	Well-watered	10	23215730	209437850	Putative helicase Cas3 | CRISPR-associated | core | DEAD/DEAH box helicase domain | P-loop containing nucleoside triphosphate hydrolase	HanXRQChr09g0276781	26071088	26074622
Root.Biomass.Allocation.10.1	Well-watered	10	23215730	209437850	Putative mRNA capping enzyme | bifunctional | mRNA capping enzyme | alpha subunit | Atypical dual specificity phosphatase | subfamily B | Protein-tyrosine phosphatase-like	HanXRQChr09g0276791	26082053	26092202
Root.Biomass.Allocation.10.1	Well-watered	10	23215730	209437850	Probable eukaryotic aspartyl protease family protein	HanXRQChr09g0276801	26215424	26216797
Root.Biomass.Allocation.10.1	Well-watered	10	23215730	209437850	Putative myc-type | basic helix-loop-helix (bHLH) domain	HanXRQChr09g0276811	26230235	26236230
Root.Biomass.Allocation.10.1	Well-watered	10	23215730	209437850	Probable isopentenyltransferase 3	HanXRQChr09g0276821	26340918	26341940
Root.Biomass.Allocation.10.1	Well-watered	10	23215730	209437850	Putative gliding motility-associated protein GldE	HanXRQChr09g0276831	26368988	26377081
Root.Biomass.Allocation.10.1	Well-watered	10	23215730	209437850	Probable S-adenosyl-L-methionine-dependent methyltransferases superfamily protein	HanXRQChr09g0276841	26377766	26380941
Root.Biomass.Allocation.10.1	Well-watered	10	23215730	209437850	Uncharacterized protein | supported by expression data	HanXRQChr09g0276861	26383217	26385355
Root.Biomass.Allocation.10.1	Well-watered	10	23215730	209437850	Probable EID1-like 3	HanXRQChr09g0276881	26603965	26604834
Root.Biomass.Allocation.10.1	Well-watered	10	23215730	209437850	Uncharacterized protein | conserved in plant genome(s) | supported by expression data	HanXRQChr09g0276891	26693251	26710402
Root.Biomass.Allocation.10.1	Well-watered	10	23215730	209437850	Probable glutathione peroxidase 4	HanXRQChr09g0276901	26772631	26782154
Root.Biomass.Allocation.10.1	Well-watered	10	23215730	209437850	Putative reverse transcriptase | RNA-dependent DNA polymerase | Gag-polypeptide of LTR copia-type	HanXRQChr09g0276911	26785144	26788126
Root.Biomass.Allocation.10.1	Well-watered	10	23215730	209437850	Putative PWWP domain | ENTH/VHS	HanXRQChr09g0276921	26806650	26820250
Root.Biomass.Allocation.10.1	Well-watered	10	23215730	209437850	Putative FAD/NAD(P)-binding domain	HanXRQChr09g0276931	26820301	26823260
Root.Biomass.Allocation.10.1	Well-watered	10	23215730	209437850	Putative FAD/NAD(P)-binding domain	HanXRQChr09g0276941	26887742	26889231
Root.Biomass.Allocation.10.1	Well-watered	10	23215730	209437850	Probable E3 Ubiquitin ligase family protein	HanXRQChr09g0276951	26999826	27008775
Root.Biomass.Allocation.10.1	Well-watered	10	23215730	209437850	Putative major facilitator | sugar transporter-like | Major facilitator superfamily domain	HanXRQChr09g0276971	27189592	27194855
Root.Biomass.Allocation.10.1	Well-watered	10	23215730	209437850	Probable receptor-like kinase in in flowers 3	HanXRQChr09g0276981	27364463	27366430
Root.Biomass.Allocation.10.1	Well-watered	10	23215730	209437850	Probable calcineurin-like metallo-phosphoesterase superfamily protein	HanXRQChr09g0276991	27370790	27376079
Root.Biomass.Allocation.10.1	Well-watered	10	23215730	209437850	Probable sister-chromatid cohesion protein 3	HanXRQChr09g0277001	27873071	27887654
Root.Biomass.Allocation.10.1	Well-watered	10	23215730	209437850	Putative serine/threonine protein phosphatase | BSU1 | Galactose oxidase | beta-propeller | Metallo-dependent phosphatase-like	HanXRQChr09g0277011	27888439	27903034
Root.Biomass.Allocation.10.1	Well-watered	10	23215730	209437850	Uncharacterized protein | supported by expression data	HanXRQChr09g0277031	27965885	27968183
Root.Biomass.Allocation.10.1	Well-watered	10	23215730	209437850	Putative ankyrin repeat-containing domain	HanXRQChr09g0277041	27970385	27971785
Root.Biomass.Allocation.10.1	Well-watered	10	23215730	209437850	Probable alpha/beta-Hydrolases superfamily protein	HanXRQChr09g0277051	28111546	28114870
Root.Biomass.Allocation.10.1	Well-watered	10	23215730	209437850	Putative DNA-binding pseudobarrel domain	HanXRQChr09g0277061	28308840	28310248
Root.Biomass.Allocation.10.1	Well-watered	10	23215730	209437850	Probable transducin family protein / WD-40 repeat family protein	HanXRQChr09g0277071	28332087	28339951
Root.Biomass.Allocation.10.1	Well-watered	10	23215730	209437850	Putative IBR domain | Zinc finger | RING/FYVE/PHD-type | E3 ubiquitin ligase RBR family	HanXRQChr09g0277081	28355410	28357020
Root.Biomass.Allocation.10.1	Well-watered	10	23215730	209437850	Putative leucine-rich repeat-containing N-terminal | plant-type | Leucine-rich repeat domain | L domain-like	HanXRQChr09g0277091	28365639	28366852
Root.Biomass.Allocation.10.1	Well-watered	10	23215730	209437850	Probable homolog of yeast autophagy 18 (ATG18) G	HanXRQChr09g0277101	28369242	28380592
Root.Biomass.Allocation.10.1	Well-watered	10	23215730	209437850	Putative FAD/NAD(P)-binding domain	HanXRQChr09g0277111	28512204	28514760
Root.Biomass.Allocation.10.1	Well-watered	10	23215730	209437850	Putative pyridine nucleotide-disulphide oxidoreductase | class-II | Dimethylaniline monooxygenase | N-oxide-forming | Flavin monooxygenase-like | FAD/NAD(P)-binding domain	HanXRQChr09g0277121	28524839	28545772
Root.Biomass.Allocation.10.1	Well-watered	10	23215730	209437850	Uncharacterized protein | supported by expression data	HanXRQChr09g0277131	28578128	28579469
Root.Biomass.Allocation.10.1	Well-watered	10	23215730	209437850	Putative pyridine nucleotide-disulphide oxidoreductase | class-II | Flavin monooxygenase-like | FAD/NAD(P)-binding domain	HanXRQChr09g0277141	28579520	28590345
Root.Biomass.Allocation.10.1	Well-watered	10	23215730	209437850	Probable NAD(P)-binding Rossmann-fold superfamily protein	HanXRQChr09g0277151	28636559	28640357
Root.Biomass.Allocation.10.1	Well-watered	10	23215730	209437850	Putative BRCT domain	HanXRQChr09g0277161	28646964	28654407
Root.Biomass.Allocation.10.1	Well-watered	10	23215730	209437850	Probable mitochondrial substrate carrier family protein	HanXRQChr09g0277171	28663470	28669730
Root.Biomass.Allocation.10.1	Well-watered	10	23215730	209437850	Uncharacterized protein | partly supported by expression data	HanXRQChr09g0277181	28736596	28739122
Root.Biomass.Allocation.10.1	Well-watered	10	23215730	209437850	Uncharacterized protein | supported by expression data	HanXRQChr09g0277191	28929918	28930674
Root.Biomass.Allocation.10.1	Well-watered	10	23215730	209437850	Probable pentatricopeptide repeat (PPR) superfamily protein	HanXRQChr09g0277201	29114409	29116781
Root.Biomass.Allocation.10.1	Well-watered	10	23215730	209437850	Uncharacterized protein | supported by expression data	HanXRQChr09g0277211	29180636	29184092
Root.Biomass.Allocation.10.1	Well-watered	10	23215730	209437850	Putative cation/H+ exchanger | Cation/H+ exchanger | CPA1 family	HanXRQChr09g0277221	29295989	29303910
Root.Biomass.Allocation.10.1	Well-watered	10	23215730	209437850	Putative protein Networked (NET) | actin-binding (NAB) domain	HanXRQChr09g0277231	29307325	29309809
Root.Biomass.Allocation.10.1	Well-watered	10	23215730	209437850	Putative aldolase-type TIM barrel	HanXRQChr09g0277241	29543527	29546071
Root.Biomass.Allocation.10.1	Well-watered	10	23215730	209437850	Putative pyridine nucleotide-disulphide oxidoreductase | class-II | Dimethylaniline monooxygenase | N-oxide-forming | Flavin monooxygenase-like | FAD/NAD(P)-binding domain	HanXRQChr09g0277251	29548028	29550830
Root.Biomass.Allocation.10.1	Well-watered	10	23215730	209437850	Putative pyridine nucleotide-disulphide oxidoreductase | class-II | Dimethylaniline monooxygenase | N-oxide-forming | Flavin monooxygenase-like | FAD/NAD(P)-binding domain	HanXRQChr09g0277261	29634035	29645019
Root.Biomass.Allocation.10.1	Well-watered	10	23215730	209437850	Probable villin 3	HanXRQChr09g0277271	30364374	30373580
Root.Biomass.Allocation.10.1	Well-watered	10	23215730	209437850	Putative protein of unknown function DUF617 | plant	HanXRQChr09g0277281	30379597	30380379
Root.Biomass.Allocation.10.1	Well-watered	10	23215730	209437850	Probable P-loop nucleoside triphosphate hydrolases superfamily protein with CH (Calponin Homology) domain	HanXRQChr09g0277291	30472386	30477673
Root.Biomass.Allocation.10.1	Well-watered	10	23215730	209437850	Probable cyclin-like family protein	HanXRQChr09g0277301	30509438	30512814
Root.Biomass.Allocation.10.1	Well-watered	10	23215730	209437850	Putative UDP-glucuronosyl/UDP-glucosyltransferase	HanXRQChr09g0277311	30513052	30514461
Root.Biomass.Allocation.10.1	Well-watered	10	23215730	209437850	Uncharacterized protein | supported by expression data	HanXRQChr09g0277321	30538184	30546293
Root.Biomass.Allocation.10.1	Well-watered	10	23215730	209437850	Probable cis-zeatin O-glucosyltransferase 2	HanXRQChr09g0277331	30551272	30552678
Root.Biomass.Allocation.10.1	Well-watered	10	23215730	209437850	Uncharacterized protein | supported by expression data	HanXRQChr09g0277341	30658049	30659911
Root.Biomass.Allocation.10.1	Well-watered	10	23215730	209437850	Uncharacterized protein | supported by expression data	HanXRQChr09g0277351	30659988	30662272
Root.Biomass.Allocation.10.1	Well-watered	10	23215730	209437850	Probable glucan endo-1 | 3-beta-glucosidase | acidic isoform GL153	HanXRQChr09g0277361	30733292	30735411
Root.Biomass.Allocation.10.1	Well-watered	10	23215730	209437850	Putative glycoside hydrolase family 17 | Glycoside hydrolase superfamily	HanXRQChr09g0277371	30826821	30828203
Root.Biomass.Allocation.10.1	Well-watered	10	23215730	209437850	Uncharacterized protein | partly supported by expression data	HanXRQChr09g0277381	31060069	31084971
Root.Biomass.Allocation.10.1	Well-watered	10	23215730	209437850	Uncharacterized protein | supported by expression data	HanXRQChr09g0277391	31134753	31135589
Root.Biomass.Allocation.10.1	Well-watered	10	23215730	209437850	Putative NADH:ubiquinone oxidoreductase | 30kDa subunit | NADH dehydrogenase | subunit C	HanXRQChr09g0277401	31330259	31330735
Root.Biomass.Allocation.10.1	Well-watered	10	23215730	209437850	Putative NADH:ubiquinone/plastoquinone oxidoreductase | chain 3 | NADH-ubiquinone oxidoreductase | 20 Kd subunit	HanXRQChr09g0277411	31330838	31331930
Root.Biomass.Allocation.10.1	Well-watered	10	23215730	209437850	Putative ATPase | F1/V1/A1 complex | alpha/beta subunit | C-terminal | ATPase | F1 complex | delta/epsilon subunit | ATPase | F1 complex | beta subunit | Flagellar export ATPase FliI | clade 2 | P-loop containing nucleoside triphosphate hydrolase	HanXRQChr09g0277421	31333940	31335717
Root.Biomass.Allocation.10.1	Well-watered	10	23215730	209437850	Probable ribulose bisphosphate carboxylase large chain	HanXRQChr09g0277431	31336573	31336764
Root.Biomass.Allocation.10.1	Well-watered	10	23215730	209437850	Probable ribulose bisphosphate carboxylase large chain	HanXRQChr09g0277441	31336937	31338048
Root.Biomass.Allocation.10.1	Well-watered	10	23215730	209437850	Probable acetyl-coenzyme A carboxylase carboxyl transferase subunit beta | chloroplastic	HanXRQChr09g0277451	31338614	31340054
Root.Biomass.Allocation.10.1	Well-watered	10	23215730	209437850	Putative photosystem I Ycf4 | assembly	HanXRQChr09g0277461	31341248	31341802
Root.Biomass.Allocation.10.1	Well-watered	10	23215730	209437850	Putative chloroplast envelope membrane protein | CemA	HanXRQChr09g0277481	31342646	31343335
Root.Biomass.Allocation.10.1	Well-watered	10	23215730	209437850	Putative cytochrome f | Cytochrome f transmembrane anchor | Cytochrome f large domain	HanXRQChr09g0277491	31343551	31344513
Root.Biomass.Allocation.10.1	Well-watered	10	23215730	209437850	Putative photosystem II cytochrome b559 | alpha subunit	HanXRQChr09g0277501	31345845	31346096
Root.Biomass.Allocation.10.1	Well-watered	10	23215730	209437850	Putative ribosomal protein L33 | Zinc-binding ribosomal protein	HanXRQChr09g0277511	31349034	31349225
Root.Biomass.Allocation.10.1	Well-watered	10	23215730	209437850	Putative ribosomal protein S18	HanXRQChr10g0277531	31349418	31349723
Root.Biomass.Allocation.10.1	Well-watered	10	23215730	209437850	Putative ribosomal protein L20	HanXRQChr10g0277541	31349985	31350365
Root.Biomass.Allocation.10.1	Well-watered	10	23215730	209437850	Putative ATP-dependent Clp protease proteolytic subunit | Clp protease proteolytic subunit /Translocation-enhancing protein TepA | ClpP/crotonase-like domain	HanXRQChr10g0277551	31351353	31353339
Root.Biomass.Allocation.10.1	Well-watered	10	23215730	209437850	Probable photosystem II CP47 reaction center protein	HanXRQChr10g0277561	31353807	31355331
Root.Biomass.Allocation.10.1	Well-watered	10	23215730	209437850	Putative photosystem II PsbH | phosphoprotein	HanXRQChr10g0277571	31355920	31356159
Root.Biomass.Allocation.10.1	Well-watered	10	23215730	209437850	Putative di-haem cytochrome | transmembrane | Cytochrome b/b6-like domain	HanXRQChr10g0277591	31357215	31357703
Root.Biomass.Allocation.10.1	Well-watered	10	23215730	209437850	Putative cytochrome b6/f complex | subunit IV	HanXRQChr10g0277601	31358551	31358937
Root.Biomass.Allocation.10.1	Well-watered	10	23215730	209437850	Putative HORMA domain | Mitotic spindle checkpoint protein Mad2	HanXRQChr10g0277611	31608853	31609218
Root.Biomass.Allocation.10.1	Well-watered	10	23215730	209437850	Probable ATP binding | valine-tRNA ligases | aminoacyl-tRNA ligases | nucleotide binding | ATP binding | aminoacyl	HanXRQChr10g0277621	31663551	31677133
Root.Biomass.Allocation.10.1	Well-watered	10	23215730	209437850	Uncharacterized protein | conserved in plant genome(s) | supported by expression data	HanXRQChr10g0277631	31678264	31678817
Root.Biomass.Allocation.10.1	Well-watered	10	23215730	209437850	Putative PMR5 N-terminal domain | PC-Esterase	HanXRQChr10g0277641	31684254	31686634
Root.Biomass.Allocation.10.1	Well-watered	10	23215730	209437850	Uncharacterized protein | partly supported by expression data	HanXRQChr10g0277651	31691766	31693649
Root.Biomass.Allocation.10.1	Well-watered	10	23215730	209437850	Putative PMR5 N-terminal domain | PC-Esterase	HanXRQChr10g0277661	31822067	31826921
Root.Biomass.Allocation.10.1	Well-watered	10	23215730	209437850	Putative alpha/Beta hydrolase fold	HanXRQChr10g0277671	31863524	31867767
Root.Biomass.Allocation.10.1	Well-watered	10	23215730	209437850	Putative zinc finger | TAZ-type | Zinc finger | ZZ-type | Zinc finger | PHD-type | Zinc finger | RING/FYVE/PHD-type | Histone acetyltransferase Rtt109/CBP | CBP/p300-type histone acetyltransferase domain	HanXRQChr10g0277681	32021289	32026577
Root.Biomass.Allocation.10.1	Well-watered	10	23215730	209437850	Putative cytochrome b561/ferric reductase transmembrane	HanXRQChr10g0277701	32053189	32055442
Root.Biomass.Allocation.10.1	Well-watered	10	23215730	209437850	Putative transcription factor | TCP	HanXRQChr10g0277711	32084381	32085588
Root.Biomass.Allocation.10.1	Well-watered	10	23215730	209437850	Probable transport inhibitor response 1-like protein Os05g0150500	HanXRQChr10g0277721	32458069	32462226
Root.Biomass.Allocation.10.1	Well-watered	10	23215730	209437850	Putative F-box domain | Leucine-rich repeat domain | L domain-like	HanXRQChr10g0277731	32501013	32505385
Root.Biomass.Allocation.10.1	Well-watered	10	23215730	209437850	Putative SWEET sugar transporter	HanXRQChr10g0277741	32555543	32557643
Root.Biomass.Allocation.10.1	Well-watered	10	23215730	209437850	Probable B-box type zinc finger protein with CCT domain	HanXRQChr10g0277751	32590940	32596532
Root.Biomass.Allocation.10.1	Well-watered	10	23215730	209437850	Probable zinc finger (C3HC4-type RING finger) family protein	HanXRQChr10g0277761	32654207	32657963
Root.Biomass.Allocation.10.1	Well-watered	10	23215730	209437850	Putative membrane-anchored ubiquitin-fold protein | Ubiquitin-related domain	HanXRQChr10g0277771	32658807	32665201
Root.Biomass.Allocation.10.1	Well-watered	10	23215730	209437850	Putative glutaredoxin-like | plant II | Thioredoxin-like fold	HanXRQChr10g0277781	32737682	32737990
Root.Biomass.Allocation.10.1	Well-watered	10	23215730	209437850	Putative glutaredoxin-like | plant II | Thioredoxin-like fold | Glutaredoxin subgroup	HanXRQChr10g0277791	32741497	32741796
Root.Biomass.Allocation.10.1	Well-watered	10	23215730	209437850	Uncharacterized protein | partly supported by expression data	HanXRQChr10g0277801	32746129	32781268
Root.Biomass.Allocation.10.1	Well-watered	10	23215730	209437850	Probable thioredoxin superfamily protein	HanXRQChr10g0277811	32784292	32784669
Root.Biomass.Allocation.10.1	Well-watered	10	23215730	209437850	Putative zinc finger | CW-type	HanXRQChr10g0277831	32911771	32922556
Root.Biomass.Allocation.10.1	Well-watered	10	23215730	209437850	Uncharacterized protein | partly conserved in plant genome(s)	HanXRQChr10g0277841	32944328	32945212
Root.Biomass.Allocation.10.1	Well-watered	10	23215730	209437850	Putative zinc finger C2H2-type/integrase DNA-binding domain | Zinc finger | double-stranded RNA binding	HanXRQChr10g0277851	32946170	32946643
Root.Biomass.Allocation.10.1	Well-watered	10	23215730	209437850	Putative histone-fold	HanXRQChr10g0277861	33021767	33022339
Root.Biomass.Allocation.10.1	Well-watered	10	23215730	209437850	Uncharacterized protein | supported by expression data	HanXRQChr10g0277881	33161455	33166322
Root.Biomass.Allocation.10.1	Well-watered	10	23215730	209437850	Probable potassium transporter 5	HanXRQChr10g0277891	33308518	33313967
Root.Biomass.Allocation.10.1	Well-watered	10	23215730	209437850	Uncharacterized protein | conserved in plant genome(s) | supported by expression data	HanXRQChr10g0277901	33783929	33792430
Root.Biomass.Allocation.10.1	Well-watered	10	23215730	209437850	Uncharacterized protein | partly supported by expression data	HanXRQChr10g0277911	33792481	33806062
Root.Biomass.Allocation.10.1	Well-watered	10	23215730	209437850	Probable mitochondrial import inner membrane translocase subunit Tim17/Tim22/Tim23 family protein	HanXRQChr10g0277921	33950008	33953622
Root.Biomass.Allocation.10.1	Well-watered	10	23215730	209437850	Putative thaumatin	HanXRQChr10g0277931	33974643	33977019
Root.Biomass.Allocation.10.1	Well-watered	10	23215730	209437850	Putative NAC domain	HanXRQChr10g0277941	34005939	34010244
Root.Biomass.Allocation.10.1	Well-watered	10	23215730	209437850	Uncharacterized protein | partly conserved in plant genome(s) | supported by expression data	HanXRQChr10g0277951	34038136	34058643
Root.Biomass.Allocation.10.1	Well-watered	10	23215730	209437850	Uncharacterized protein | partly supported by expression data	HanXRQChr10g0277961	34361388	34364693
Root.Biomass.Allocation.10.1	Well-watered	10	23215730	209437850	Probable switch 2	HanXRQChr10g0277971	34381121	34384684
Root.Biomass.Allocation.10.1	Well-watered	10	23215730	209437850	Probable ATP binding | protein kinases | protein serine/threonine kinases	HanXRQChr10g0277981	34387205	34390093
Root.Biomass.Allocation.10.1	Well-watered	10	23215730	209437850	Probable E3 ubiquitin-protein ligase XBOS35	HanXRQChr10g0277991	34519892	34523632
Root.Biomass.Allocation.10.1	Well-watered	10	23215730	209437850	Probable acyl-CoA N-acyltransferases (NAT) superfamily protein	HanXRQChr10g0278001	34524616	34527436
Root.Biomass.Allocation.10.1	Well-watered	10	23215730	209437850	Probable fumarylacetoacetase | putative	HanXRQChr10g0278011	34529055	34535229
Root.Biomass.Allocation.10.1	Well-watered	10	23215730	209437850	Putative fatty acid hydroxylase | NAD(P)-binding domain | Uncharacterised domain Wax2 | C-terminal	HanXRQChr10g0278021	34566979	34578095
Root.Biomass.Allocation.10.1	Well-watered	10	23215730	209437850	Putative proteasome component (PCI) domain	HanXRQChr10g0278031	34659238	34664697
Root.Biomass.Allocation.10.1	Well-watered	10	23215730	209437850	Uncharacterized protein | supported by expression data	HanXRQChr10g0278041	34718013	34718637
Root.Biomass.Allocation.10.1	Well-watered	10	23215730	209437850	Uncharacterized protein | partly supported by expression data	HanXRQChr10g0278051	34741980	34745106
Root.Biomass.Allocation.10.1	Well-watered	10	23215730	209437850	Putative transcriptional factor DELLA | N-terminal | Transcriptional factor DELLA	HanXRQChr10g0278061	34969306	34969971
Root.Biomass.Allocation.10.1	Well-watered	10	23215730	209437850	Putative transcription factor GRAS | Transcriptional factor DELLA	HanXRQChr10g0278071	34970575	34971036
Root.Biomass.Allocation.10.1	Well-watered	10	23215730	209437850	Putative ATPase | F1 complex | delta/epsilon subunit	HanXRQChr10g0278081	35027452	35027853
Root.Biomass.Allocation.10.1	Well-watered	10	23215730	209437850	Putative ribulose bisphosphate carboxylase | Ribulose bisphosphate carboxylase | large subunit	HanXRQChr10g0278091	35030089	35031566
Root.Biomass.Allocation.10.1	Well-watered	10	23215730	209437850	Putative acetyl-CoA carboxylase carboxyl transferase | beta subunit | ClpP/crotonase-like domain	HanXRQChr10g0278101	35032532	35033572
Root.Biomass.Allocation.10.1	Well-watered	10	23215730	209437850	Putative photosystem I Ycf4 | assembly	HanXRQChr10g0278111	35034960	35035319
Root.Biomass.Allocation.10.1	Well-watered	10	23215730	209437850	Putative chloroplast envelope membrane protein | CemA	HanXRQChr10g0278131	35036164	35036853
Root.Biomass.Allocation.10.1	Well-watered	10	23215730	209437850	Putative cytochrome f | Cytochrome f transmembrane anchor | Cytochrome f large domain	HanXRQChr10g0278141	35037069	35038031
Root.Biomass.Allocation.10.1	Well-watered	10	23215730	209437850	Putative photosystem II cytochrome b559 | alpha subunit	HanXRQChr10g0278151	35039363	35039614
Root.Biomass.Allocation.10.1	Well-watered	10	23215730	209437850	Putative ribosomal protein L33 | Zinc-binding ribosomal protein	HanXRQChr10g0278161	35042554	35042754
Root.Biomass.Allocation.10.1	Well-watered	10	23215730	209437850	Putative ribosomal protein S18	HanXRQChr10g0278171	35042939	35043244
Root.Biomass.Allocation.10.1	Well-watered	10	23215730	209437850	Putative ribosomal protein L20	HanXRQChr10g0278181	35043506	35043886
Root.Biomass.Allocation.10.1	Well-watered	10	23215730	209437850	Putative clpP | Ser active site | Clp protease proteolytic subunit /Translocation-enhancing protein TepA | ClpP/crotonase-like domain	HanXRQChr10g0278191	35044874	35046874
Root.Biomass.Allocation.10.1	Well-watered	10	23215730	209437850	Putative photosystem antenna protein-like	HanXRQChr10g0278211	35047326	35048852
Root.Biomass.Allocation.10.1	Well-watered	10	23215730	209437850	Putative photosystem II PsbH | phosphoprotein	HanXRQChr10g0278221	35049440	35049679
Root.Biomass.Allocation.10.1	Well-watered	10	23215730	209437850	Putative di-haem cytochrome | transmembrane | Cytochrome b/b6-like domain	HanXRQChr10g0278231	35050737	35051225
Root.Biomass.Allocation.10.1	Well-watered	10	23215730	209437850	Putative cytochrome b6/f complex | subunit IV	HanXRQChr10g0278241	35052089	35052613
Root.Biomass.Allocation.10.1	Well-watered	10	23215730	209437850	Putative DNA-directed RNA polymerase | alpha subunit	HanXRQChr10g0278251	35052808	35053815
Root.Biomass.Allocation.10.1	Well-watered	10	23215730	209437850	Putative ribosomal protein S11	HanXRQChr10g0278261	35053913	35054323
Root.Biomass.Allocation.10.1	Well-watered	10	23215730	209437850	Putative translation initiation factor IF-1 | RNA-binding domain | S1 | IF1 type | Nucleic acid-binding | OB-fold	HanXRQChr10g0278271	35054663	35054896
Root.Biomass.Allocation.10.1	Well-watered	10	23215730	209437850	Putative ribosomal protein S8	HanXRQChr10g0278281	35055018	35055422
Root.Biomass.Allocation.10.1	Well-watered	10	23215730	209437850	Putative ribosomal protein L14b/L23e | Ribosomal protein L14 domain	HanXRQChr10g0278291	35055627	35055995
Root.Biomass.Allocation.10.1	Well-watered	10	23215730	209437850	Putative ribosomal protein L16 | Ribosomal protein L10e/L16	HanXRQChr10g0278301	35056117	35056476
Root.Biomass.Allocation.10.1	Well-watered	10	23215730	209437850	Putative ribosomal protein L22/L17 | Ribosomal protein S3 | eukaryotic/archaeal | Ribosomal protein S3 | bacterial | K homology domain-like | alpha/beta	HanXRQChr10g0278311	35057751	35058819
Root.Biomass.Allocation.10.1	Well-watered	10	23215730	209437850	Putative ribosomal protein L2	HanXRQChr10g0278321	35059495	35060331
Root.Biomass.Allocation.10.1	Well-watered	10	23215730	209437850	Putative ribosomal protein L25/L23	HanXRQChr10g0278341	35060716	35060997
Root.Biomass.Allocation.10.1	Well-watered	10	23215730	209437850	Putative uncharacterised protein family Ycf2	HanXRQChr10g0278361	35061348	35062069
Root.Biomass.Allocation.10.1	Well-watered	10	23215730	209437850	Putative uncharacterised protein family Ycf2	HanXRQChr10g0278371	35062491	35062898
Root.Biomass.Allocation.10.1	Well-watered	10	23215730	209437850	Putative ATPase | AAA-type | core | Uncharacterised protein family Ycf2 | P-loop containing nucleoside triphosphate hydrolase	HanXRQChr10g0278381	35063108	35067720
Root.Biomass.Allocation.10.1	Well-watered	10	23215730	209437850	Probable NAD(P)H-quinone oxidoreductase subunit 2 A | chloroplastic	HanXRQChr10g0278391	35068767	35070968
Root.Biomass.Allocation.10.1	Well-watered	10	23215730	209437850	Probable amino acid dehydrogenase family protein	HanXRQChr10g0278401	35433513	35442364
Root.Biomass.Allocation.10.1	Well-watered	10	23215730	209437850	Probable adenine nucleotide alpha hydrolases-like superfamily protein	HanXRQChr10g0278411	35442529	35445347
Root.Biomass.Allocation.10.1	Well-watered	10	23215730	209437850	Probable SPX (SYG1/Pho81/XPR1) domain-containing protein	HanXRQChr10g0278431	35500772	35504571
Root.Biomass.Allocation.10.1	Well-watered	10	23215730	209437850	Putative ABC transporter Tap-like | P-loop containing nucleoside triphosphate hydrolase	HanXRQChr10g0278441	35505386	35514694
Root.Biomass.Allocation.10.1	Well-watered	10	23215730	209437850	Putative ABC transporter Tap-like | P-loop containing nucleoside triphosphate hydrolase	HanXRQChr10g0278451	35561690	35575354
Root.Biomass.Allocation.10.1	Well-watered	10	23215730	209437850	Putative HSP20-like chaperone	HanXRQChr10g0278461	35993553	35997596
Root.Biomass.Allocation.10.1	Well-watered	10	23215730	209437850	Probable thiamin pyrophosphokinase1	HanXRQChr10g0278471	36001476	36005109
Root.Biomass.Allocation.10.1	Well-watered	10	23215730	209437850	Putative armadillo-type fold | Clp protease proteolytic subunit /Translocation-enhancing protein TepA | ClpP/crotonase-like domain	HanXRQChr10g0278481	36035688	36038865
Root.Biomass.Allocation.10.1	Well-watered	10	23215730	209437850	Uncharacterized protein | supported by expression data	HanXRQChr10g0278491	36045023	36045705
Root.Biomass.Allocation.10.1	Well-watered	10	23215730	209437850	Uncharacterized protein | supported by expression data	HanXRQChr10g0278501	36049234	36053128
Root.Biomass.Allocation.10.1	Well-watered	10	23215730	209437850	Putative chloroplast protein import component Toc86/159 | Translocase of chloroplast 159/132 | membrane anchor domain | P-loop containing nucleoside triphosphate hydrolase	HanXRQChr10g0278511	36076573	36080611
Root.Biomass.Allocation.10.1	Well-watered	10	23215730	209437850	Probable stress-related protein	HanXRQChr10g0278521	36117689	36120112
Root.Biomass.Allocation.10.1	Well-watered	10	23215730	209437850	Putative tspO/MBR-related protein	HanXRQChr10g0278531	36219216	36219722
Root.Biomass.Allocation.10.1	Well-watered	10	23215730	209437850	Putative ABC transporter-like | P-loop containing nucleoside triphosphate hydrolase	HanXRQChr10g0278541	36225480	36225794
Root.Biomass.Allocation.10.1	Well-watered	10	23215730	209437850	Uncharacterized conserved protein	HanXRQChr10g0278551	36241618	36244787
Root.Biomass.Allocation.10.1	Well-watered	10	23215730	209437850	Probable plant invertase/pectin methylesterase inhibitor superfamily protein	HanXRQChr10g0278561	36282729	36283304
Root.Biomass.Allocation.10.1	Well-watered	10	23215730	209437850	Putative ribosomal protein L22e	HanXRQChr10g0278571	36288516	36291387
Root.Biomass.Allocation.10.1	Well-watered	10	23215730	209437850	Probable glycerol-3-phosphate acyltransferase 3	HanXRQChr10g0278581	36354795	36356864
Root.Biomass.Allocation.10.1	Well-watered	10	23215730	209437850	Uncharacterized protein | supported by expression data	HanXRQChr10g0278591	36738637	36739242
Root.Biomass.Allocation.10.1	Well-watered	10	23215730	209437850	Putative phospholipid/glycerol acyltransferase	HanXRQChr10g0278601	36740644	36741618
Root.Biomass.Allocation.10.1	Well-watered	10	23215730	209437850	Uncharacterized protein	HanXRQChr10g0278611	36783665	36784370
Root.Biomass.Allocation.10.1	Well-watered	10	23215730	209437850	Probable zinc knuckle (CCHC-type) family protein	HanXRQChr10g0278621	36799538	36807573
Root.Biomass.Allocation.10.1	Well-watered	10	23215730	209437850	Probable gibberellin 2-beta-dioxygenase 2	HanXRQChr10g0278631	37020414	37024597
Root.Biomass.Allocation.10.1	Well-watered	10	23215730	209437850	Putative ribosomal protein S4e	HanXRQChr10g0278641	37039865	37041114
Root.Biomass.Allocation.10.1	Well-watered	10	23215730	209437850	Putative xylose isomerase-like | TIM barrel domain	HanXRQChr10g0278651	37044343	37045134
Root.Biomass.Allocation.10.1	Well-watered	10	23215730	209437850	Putative NIF system FeS cluster assembly | NifU | C-terminal	HanXRQChr10g0278661	37072031	37075524
Root.Biomass.Allocation.10.1	Well-watered	10	23215730	209437850	Putative protein of unknown function DUF724	HanXRQChr10g0278671	37136528	37137178
Root.Biomass.Allocation.10.1	Well-watered	10	23215730	209437850	Uncharacterized protein | partly supported by expression data	HanXRQChr10g0278691	37138354	37139754
Root.Biomass.Allocation.10.1	Well-watered	10	23215730	209437850	Putative agenet-like domain	HanXRQChr10g0278701	37140078	37141742
Root.Biomass.Allocation.10.1	Well-watered	10	23215730	209437850	Putative agenet-like domain | Agenet domain | plant type	HanXRQChr10g0278711	37173326	37180034
Root.Biomass.Allocation.10.1	Well-watered	10	23215730	209437850	Putative tetratricopeptide-like helical domain	HanXRQChr10g0278721	37186954	37188702
Root.Biomass.Allocation.10.1	Well-watered	10	23215730	209437850	Probable RNA helicase family protein	HanXRQChr10g0278741	37189633	37195292
Root.Biomass.Allocation.10.1	Well-watered	10	23215730	209437850	Probable cellulase 2	HanXRQChr10g0278751	37245519	37249161
Root.Biomass.Allocation.10.1	Well-watered	10	23215730	209437850	Uncharacterized protein | supported by expression data	HanXRQChr10g0278761	37256605	37258382
Root.Biomass.Allocation.10.1	Well-watered	10	23215730	209437850	Uncharacterized protein | supported by expression data	HanXRQChr10g0278771	37353201	37361873
Root.Biomass.Allocation.10.1	Well-watered	10	23215730	209437850	Probable galactinol synthase 2	HanXRQChr10g0278781	37413928	37416999
Root.Biomass.Allocation.10.1	Well-watered	10	23215730	209437850	Putative F-box domain | Galactose oxidase/kelch | beta-propeller | F-box associated interaction domain	HanXRQChr10g0278791	37732132	37733190
Root.Biomass.Allocation.10.1	Well-watered	10	23215730	209437850	Probable plant invertase/pectin methylesterase inhibitor superfamily	HanXRQChr10g0278801	38079658	38086451
Root.Biomass.Allocation.10.1	Well-watered	10	23215730	209437850	Putative cupredoxin	HanXRQChr10g0278811	38217134	38237214
Root.Biomass.Allocation.10.1	Well-watered	10	23215730	209437850	Probable plant invertase/pectin methylesterase inhibitor superfamily	HanXRQChr10g0278821	38626381	38628556
Root.Biomass.Allocation.10.1	Well-watered	10	23215730	209437850	Probable HIT-type Zinc finger family protein	HanXRQChr10g0278831	38634558	38637773
Root.Biomass.Allocation.10.1	Well-watered	10	23215730	209437850	Putative succinate dehydrogenase/Fumarate reductase | transmembrane subunit | Late embryogenesis abundant protein | LEA5-type	HanXRQChr10g0278841	38643870	38645770
Root.Biomass.Allocation.10.1	Well-watered	10	23215730	209437850	Putative DYW domain	HanXRQChr10g0278851	38669287	38669919
Root.Biomass.Allocation.10.1	Well-watered	10	23215730	209437850	Putative S-locus glycoprotein domain | Bulb-type lectin domain | Serine/threonine/dual specificity protein kinase | catalytic domain | PAN/Apple domain | Concanavalin A-like lectin/glucanase domain | Ephrin receptor type-A /type-B | S-receptor-like serine/threonine-protein kinase	HanXRQChr10g0278861	38670052	38673270
Root.Biomass.Allocation.10.1	Well-watered	10	23215730	209437850	Protein of unknown function | DUF538	HanXRQChr10g0278871	38674366	38674890
Root.Biomass.Allocation.10.1	Well-watered	10	23215730	209437850	Putative late embryogenesis abundant protein | LEA5-type	HanXRQChr10g0278881	38677318	38678629
Root.Biomass.Allocation.10.1	Well-watered	10	23215730	209437850	Putative gamma-tubulin complex component protein	HanXRQChr10g0278891	38702183	38710353
Root.Biomass.Allocation.10.1	Well-watered	10	23215730	209437850	Putative gamma-tubulin complex component protein	HanXRQChr10g0278901	38711695	38713386
Root.Biomass.Allocation.10.1	Well-watered	10	23215730	209437850	Putative DNA photolyase class 1 | 8-HDF type	HanXRQChr10g0278911	38714801	38718614
Root.Biomass.Allocation.10.1	Well-watered	10	23215730	209437850	Putative myc-type | basic helix-loop-helix (bHLH) domain	HanXRQChr10g0278921	38789606	38790031
Root.Biomass.Allocation.10.1	Well-watered	10	23215730	209437850	Probable genomes uncoupled 1	HanXRQChr10g0278931	38801516	38807168
Root.Biomass.Allocation.10.1	Well-watered	10	23215730	209437850	Probable malectin/receptor-like protein kinase family protein	HanXRQChr10g0278941	38856747	38859311
Root.Biomass.Allocation.10.1	Well-watered	10	23215730	209437850	Probable acetylornithine deacetylase	HanXRQChr10g0278951	38891997	38897718
Root.Biomass.Allocation.10.1	Well-watered	10	23215730	209437850	Probable protein kinase superfamily protein	HanXRQChr10g0278961	38936030	38942912
Root.Biomass.Allocation.10.1	Well-watered	10	23215730	209437850	Probable tetratricopeptide repeat (TPR)-like superfamily protein	HanXRQChr10g0278971	39064601	39068049
Root.Biomass.Allocation.10.1	Well-watered	10	23215730	209437850	Putative clpP | Ser active site | Clp protease proteolytic subunit /Translocation-enhancing protein TepA | ClpP/crotonase-like domain	HanXRQChr10g0278981	39071592	39074778
Root.Biomass.Allocation.10.1	Well-watered	10	23215730	209437850	Putative WRKY domain	HanXRQChr10g0279001	39081507	39083579
Root.Biomass.Allocation.10.1	Well-watered	10	23215730	209437850	Putative EF-hand domain pair | Potassium channel domain	HanXRQChr10g0279011	39187580	39189172
Root.Biomass.Allocation.10.1	Well-watered	10	23215730	209437850	Putative uncharacterised protein family Ycf33	HanXRQChr10g0279021	39190707	39191303
Root.Biomass.Allocation.10.1	Well-watered	10	23215730	209437850	Putative nucleotide-binding alpha-beta plait domain	HanXRQChr10g0279031	39194813	39198133
Root.Biomass.Allocation.10.1	Well-watered	10	23215730	209437850	Putative protein of unknown function DUF106 | transmembrane	HanXRQChr10g0279051	39281231	39285154
Root.Biomass.Allocation.10.1	Well-watered	10	23215730	209437850	Uncharacterized conserved protein	HanXRQChr10g0279061	39390297	39394135
Root.Biomass.Allocation.10.1	Well-watered	10	23215730	209437850	Putative ceramidase	HanXRQChr10g0279071	39407112	39410063
Root.Biomass.Allocation.10.1	Well-watered	10	23215730	209437850	Probable uncharacterised protein family (UPF0041)	HanXRQChr10g0279081	39413429	39418032
Root.Biomass.Allocation.10.1	Well-watered	10	23215730	209437850	Probable mediator 21	HanXRQChr10g0279091	39437857	39444017
Root.Biomass.Allocation.10.1	Well-watered	10	23215730	209437850	Probable (S)-N-methylcoclaurine 3'-hydroxylase isozyme 1	HanXRQChr10g0279101	39448302	39451516
Root.Biomass.Allocation.10.1	Well-watered	10	23215730	209437850	Probable (3S | 6E)-nerolidol synthase 1 | chloroplastic	HanXRQChr10g0279121	39723254	39739046
Root.Biomass.Allocation.10.1	Well-watered	10	23215730	209437850	Uncharacterized protein | partly supported by expression data	HanXRQChr10g0279131	40081649	40083315
Root.Biomass.Allocation.10.1	Well-watered	10	23215730	209437850	Uncharacterized protein | conserved in plant genome(s) | supported by expression data	HanXRQChr10g0279141	40305828	40307239
Root.Biomass.Allocation.10.1	Well-watered	10	23215730	209437850	Uncharacterized protein | partly supported by expression data	HanXRQChr10g0279151	40395939	40400872
Root.Biomass.Allocation.10.1	Well-watered	10	23215730	209437850	Putative CXC domain	HanXRQChr10g0279161	40401535	40402291
Root.Biomass.Allocation.10.1	Well-watered	10	23215730	209437850	Uncharacterized protein | partly supported by expression data	HanXRQChr10g0279181	40402416	40406558
Root.Biomass.Allocation.10.1	Well-watered	10	23215730	209437850	Putative signal transduction histidine kinase-related protein | C-terminal | Histidine kinase domain | CheY-like superfamily | Ethylene receptor	HanXRQChr10g0279211	40444026	40447265
Root.Biomass.Allocation.10.1	Well-watered	10	23215730	209437850	Putative small GTPase superfamily | ARF/SAR type | P-loop containing nucleoside triphosphate hydrolase	HanXRQChr10g0279221	40517472	40520874
Root.Biomass.Allocation.10.1	Well-watered	10	23215730	209437850	Putative NADH:ubiquinone oxidoreductase-like | 20kDa subunit	HanXRQChr10g0279231	40523445	40523764
Root.Biomass.Allocation.10.1	Well-watered	10	23215730	209437850	Probable NAD(P)H-quinone oxidoreductase subunit J | chloroplastic	HanXRQChr10g0279241	40524145	40524621
Root.Biomass.Allocation.10.1	Well-watered	10	23215730	209437850	Uncharacterized protein | supported by expression data	HanXRQChr10g0279251	40717685	40720939
Root.Biomass.Allocation.10.1	Well-watered	10	23215730	209437850	Probable beta-xylosidase 2	HanXRQChr10g0279261	40761867	40768603
Root.Biomass.Allocation.10.1	Well-watered	10	23215730	209437850	Putative aspartic peptidase A1 family | Aspartic peptidase domain	HanXRQChr10g0279271	40769217	40775652
Root.Biomass.Allocation.10.1	Well-watered	10	23215730	209437850	Putative dnaJ domain | Tetratricopeptide-like helical domain	HanXRQChr10g0279291	40903319	40905619
Root.Biomass.Allocation.10.1	Well-watered	10	23215730	209437850	Uncharacterized protein | partly supported by expression data	HanXRQChr10g0279301	40915310	40921696
Root.Biomass.Allocation.10.1	Well-watered	10	23215730	209437850	Putative alpha/Beta hydrolase fold	HanXRQChr10g0279311	40970498	40974806
Root.Biomass.Allocation.10.1	Well-watered	10	23215730	209437850	Probable dnaJ homolog subfamily B member 11	HanXRQChr10g0279321	40985282	40991053
Root.Biomass.Allocation.10.1	Well-watered	10	23215730	209437850	Putative homeodomain-like	HanXRQChr10g0279331	41204928	41206423
Root.Biomass.Allocation.10.1	Well-watered	10	23215730	209437850	Putative armadillo-like helical	HanXRQChr10g0279341	41259444	41260572
Root.Biomass.Allocation.10.1	Well-watered	10	23215730	209437850	Uncharacterized protein | partly supported by expression data	HanXRQChr10g0279351	41337813	41340651
Root.Biomass.Allocation.10.1	Well-watered	10	23215730	209437850	Uncharacterized protein | conserved in plant genome(s) | supported by expression data	HanXRQChr10g0279361	41369391	41369798
Root.Biomass.Allocation.10.1	Well-watered	10	23215730	209437850	Putative DNA-binding pseudobarrel domain	HanXRQChr10g0279381	41418527	41421119
Root.Biomass.Allocation.10.1	Well-watered	10	23215730	209437850	Putative pectinesterase | catalytic | Pectinesterase inhibitor domain | Pectin lyase fold/virulence factor	HanXRQChr10g0279391	41679240	41682481
Root.Biomass.Allocation.10.1	Well-watered	10	23215730	209437850	Putative zinc finger | RING/FYVE/PHD-type	HanXRQChr10g0279401	42017704	42018708
Root.Biomass.Allocation.10.1	Well-watered	10	23215730	209437850	Uncharacterized protein | supported by expression data	HanXRQChr10g0279411	42061261	42061619
Root.Biomass.Allocation.10.1	Well-watered	10	23215730	209437850	Putative nucleic acid-binding | OB-fold	HanXRQChr10g0279421	42340338	42342266
Root.Biomass.Allocation.10.1	Well-watered	10	23215730	209437850	Uncharacterized protein	HanXRQChr10g0279431	42348124	42350203
Root.Biomass.Allocation.10.1	Well-watered	10	23215730	209437850	Probable galacturonosyltransferase-like 7	HanXRQChr10g0279441	42379234	42380521
Root.Biomass.Allocation.10.1	Well-watered	10	23215730	209437850	Uncharacterized conserved protein	HanXRQChr10g0279451	42394246	42398302
Root.Biomass.Allocation.10.1	Well-watered	10	23215730	209437850	Probable ribosomal protein L19e family protein	HanXRQChr10g0279461	42401222	42403528
Root.Biomass.Allocation.10.1	Well-watered	10	23215730	209437850	Uncharacterized protein | supported by expression data	HanXRQChr10g0279471	42578230	42578741
Root.Biomass.Allocation.10.1	Well-watered	10	23215730	209437850	Probable HCO3- transporter family	HanXRQChr10g0279481	42581989	42586377
Root.Biomass.Allocation.10.1	Well-watered	10	23215730	209437850	Uncharacterized protein | conserved in plant genome(s)	HanXRQChr10g0279491	42641291	42641491
Root.Biomass.Allocation.10.1	Well-watered	10	23215730	209437850	Putative zinc finger | RING-type | Zinc finger | C2H2-like	HanXRQChr10g0279501	42823400	42829670
Root.Biomass.Allocation.10.1	Well-watered	10	23215730	209437850	Probable ubiquitin-like superfamily protein	HanXRQChr10g0279511	42829971	42831315
Root.Biomass.Allocation.10.1	Well-watered	10	23215730	209437850	Putative ATP-binding cassette subfamily C member 8 | P-loop containing nucleoside triphosphate hydrolase	HanXRQChr10g0279531	42885869	42890744
Root.Biomass.Allocation.10.1	Well-watered	10	23215730	209437850	Probable P-glycoprotein 21	HanXRQChr10g0279541	43006885	43014065
Root.Biomass.Allocation.10.1	Well-watered	10	23215730	209437850	Uncharacterized protein | supported by expression data	HanXRQChr10g0279551	43061096	43066651
Root.Biomass.Allocation.10.1	Well-watered	10	23215730	209437850	Uncharacterized protein | partly supported by expression data	HanXRQChr10g0279561	43105476	43105903
Root.Biomass.Allocation.10.1	Well-watered	10	23215730	209437850	Probable ca2+ activated outward rectifying K+ channel 5	HanXRQChr10g0279571	43207930	43213047
Root.Biomass.Allocation.10.1	Well-watered	10	23215730	209437850	Uncharacterized protein | partly supported by expression data	HanXRQChr10g0279581	43264302	43264906
Root.Biomass.Allocation.10.1	Well-watered	10	23215730	209437850	Probable HXXXD-type acyl-transferase family protein	HanXRQChr10g0279591	43387638	43390643
Root.Biomass.Allocation.10.1	Well-watered	10	23215730	209437850	Putative ABC transporter type 1 | transmembrane domain	HanXRQChr10g0279601	43484107	43484735
Root.Biomass.Allocation.10.1	Well-watered	10	23215730	209437850	Putative ABC transporter type 1 | transmembrane domain	HanXRQChr10g0279611	43494965	43495456
Root.Biomass.Allocation.10.1	Well-watered	10	23215730	209437850	Putative reverse transcriptase | RNA-dependent DNA polymerase	HanXRQChr10g0279621	43495547	43497618
Root.Biomass.Allocation.10.1	Well-watered	10	23215730	209437850	Putative ATP-binding cassette subfamily C member 9 | P-loop containing nucleoside triphosphate hydrolase	HanXRQChr10g0279631	43497722	43504641
Root.Biomass.Allocation.10.1	Well-watered	10	23215730	209437850	Uncharacterized protein | partly conserved in plant genome(s) | partly supported by expression data	HanXRQChr10g0279641	43536089	43539204
Root.Biomass.Allocation.10.1	Well-watered	10	23215730	209437850	Putative ABC transporter Tap-like | P-loop containing nucleoside triphosphate hydrolase	HanXRQChr10g0279651	43669822	43678646
Root.Biomass.Allocation.10.1	Well-watered	10	23215730	209437850	Probable pyridoxal phosphate (PLP)-dependent transferases superfamily protein	HanXRQChr10g0279661	43680726	43682102
Root.Biomass.Allocation.10.1	Well-watered	10	23215730	209437850	Uncharacterized protein | supported by expression data	HanXRQChr10g0279671	43737813	43740059
Root.Biomass.Allocation.10.1	Well-watered	10	23215730	209437850	Putative malectin-like carbohydrate-binding domain	HanXRQChr10g0279681	43761159	43761917
Root.Biomass.Allocation.10.1	Well-watered	10	23215730	209437850	Putative protein kinase-like domain | Fibrillin | Concanavalin A-like lectin/glucanase domain	HanXRQChr10g0279691	43803426	43806636
Root.Biomass.Allocation.10.1	Well-watered	10	23215730	209437850	Putative wall-associated receptor kinase | galacturonan-binding domain	HanXRQChr10g0279711	43817666	43818211
Root.Biomass.Allocation.10.1	Well-watered	10	23215730	209437850	Putative EGF-like domain | Serine/threonine/dual specificity protein kinase | catalytic domain | Concanavalin A-like lectin/glucanase domain | Tyrosine/threonine-protein kinase | Cdc2 inhibitor | Wall-associated receptor kinase | galacturonan-binding domain	HanXRQChr10g0279721	43918296	43926831
Root.Biomass.Allocation.10.1	Well-watered	10	23215730	209437850	Probable transmembrane CLPTM1 family protein	HanXRQChr10g0279731	43977399	43983113
Root.Biomass.Allocation.10.1	Well-watered	10	23215730	209437850	Probable plus-3 domain-containing protein	HanXRQChr10g0279741	44034241	44037301
Root.Biomass.Allocation.10.1	Well-watered	10	23215730	209437850	Probable SET domain-containing protein	HanXRQChr10g0279751	44037359	44041750
Root.Biomass.Allocation.10.1	Well-watered	10	23215730	209437850	Putative protein kinase-like domain	HanXRQChr10g0279761	44042737	44043514
Root.Biomass.Allocation.10.1	Well-watered	10	23215730	209437850	Putative xanthine/uracil/vitamin C permease	HanXRQChr10g0279771	44044539	44060835
Root.Biomass.Allocation.10.1	Well-watered	10	23215730	209437850	Putative SWIB/MDM2 domain | Plus-3 domain	HanXRQChr10g0279781	44065554	44071793
Root.Biomass.Allocation.10.1	Well-watered	10	23215730	209437850	Putative GYF domain	HanXRQChr10g0279791	44071898	44073139
Root.Biomass.Allocation.10.1	Well-watered	10	23215730	209437850	Uncharacterized protein | supported by expression data	HanXRQChr10g0279811	44130673	44135815
Root.Biomass.Allocation.10.1	Well-watered	10	23215730	209437850	Probable haloacid dehalogenase-like hydrolase (HAD) superfamily protein	HanXRQChr10g0279821	44241596	44250513
Root.Biomass.Allocation.10.1	Well-watered	10	23215730	209437850	Probable thioesterase/thiol ester dehydrase-isomerase superfamily protein	HanXRQChr10g0279831	44252658	44257114
Root.Biomass.Allocation.10.1	Well-watered	10	23215730	209437850	Uncharacterized protein	HanXRQChr10g0279841	44265836	44294439
Root.Biomass.Allocation.10.1	Well-watered	10	23215730	209437850	Uncharacterized protein | partly supported by expression data	HanXRQChr10g0279851	44303653	44312752
Root.Biomass.Allocation.10.1	Well-watered	10	23215730	209437850	Uncharacterized protein	HanXRQChr10g0279861	44379613	44383108
Root.Biomass.Allocation.10.1	Well-watered	10	23215730	209437850	Uncharacterized protein | supported by expression data	HanXRQChr10g0279871	44406754	44410032
Root.Biomass.Allocation.10.1	Well-watered	10	23215730	209437850	Putative metallo-dependent phosphatase-like	HanXRQChr10g0279881	44429465	44448267
Root.Biomass.Allocation.10.1	Well-watered	10	23215730	209437850	Uncharacterized protein | conserved in plant genome(s) | supported by expression data	HanXRQChr10g0279891	44448507	44450782
Root.Biomass.Allocation.10.1	Well-watered	10	23215730	209437850	Probable mitochondrial ribosomal protein L51/S25/CI-B8 family protein	HanXRQChr10g0279921	44457507	44461129
Root.Biomass.Allocation.10.1	Well-watered	10	23215730	209437850	Uncharacterized protein	HanXRQChr10g0279931	44476308	44477064
Root.Biomass.Allocation.10.1	Well-watered	10	23215730	209437850	Putative gibberellin regulated protein	HanXRQChr10g0279941	44481239	44481684
Root.Biomass.Allocation.10.1	Well-watered	10	23215730	209437850	Uncharacterized protein | partly supported by expression data	HanXRQChr10g0279951	44546172	44546872
Root.Biomass.Allocation.10.1	Well-watered	10	23215730	209437850	Uncharacterized protein	HanXRQChr10g0279961	44551220	44551583
Root.Biomass.Allocation.10.1	Well-watered	10	23215730	209437850	Putative WRKY domain	HanXRQChr10g0279971	44621253	44622787
Root.Biomass.Allocation.10.1	Well-watered	10	23215730	209437850	Putative WRKY domain	HanXRQChr10g0279981	44655185	44656957
Root.Biomass.Allocation.10.1	Well-watered	10	23215730	209437850	Uncharacterized protein | partly supported by expression data	HanXRQChr10g0279991	44661841	44663181
Root.Biomass.Allocation.10.1	Well-watered	10	23215730	209437850	Putative PPC domain	HanXRQChr10g0280001	44663973	44664522
Root.Biomass.Allocation.10.1	Well-watered	10	23215730	209437850	Putative ABC transporter type 1 | transmembrane domain	HanXRQChr10g0280011	44664593	44665143
Root.Biomass.Allocation.10.1	Well-watered	10	23215730	209437850	Probable vacuolar ATP synthase subunit E1	HanXRQChr10g0280021	45092320	45095384
Root.Biomass.Allocation.10.1	Well-watered	10	23215730	209437850	Uncharacterized protein | supported by expression data	HanXRQChr10g0280031	45101338	45101714
Root.Biomass.Allocation.10.1	Well-watered	10	23215730	209437850	Probable leucine-rich repeat protein kinase family protein	HanXRQChr10g0280041	45126884	45135852
Root.Biomass.Allocation.10.1	Well-watered	10	23215730	209437850	Putative K Homology domain	HanXRQChr10g0280061	45136963	45140929
Root.Biomass.Allocation.10.1	Well-watered	10	23215730	209437850	Putative protein kinase-like domain	HanXRQChr10g0280071	45141079	45146169
Root.Biomass.Allocation.10.1	Well-watered	10	23215730	209437850	Putative K Homology domain | STAR protein | homodimerisation region	HanXRQChr10g0280091	45147132	45152970
Root.Biomass.Allocation.10.1	Well-watered	10	23215730	209437850	Putative protein of unknown function DUF1191	HanXRQChr10g0280101	45157164	45158339
Root.Biomass.Allocation.10.1	Well-watered	10	23215730	209437850	Uncharacterized conserved protein	HanXRQChr10g0280111	45163019	45166765
Root.Biomass.Allocation.10.1	Well-watered	10	23215730	209437850	Putative zinc finger | RING/FYVE/PHD-type	HanXRQChr10g0280121	45193386	45196003
Root.Biomass.Allocation.10.1	Well-watered	10	23215730	209437850	Probable auxin efflux carrier family protein	HanXRQChr10g0280131	45196527	45202022
Root.Biomass.Allocation.10.1	Well-watered	10	23215730	209437850	Uncharacterized protein | partly supported by expression data	HanXRQChr10g0280141	45387877	45390528
Root.Biomass.Allocation.10.1	Well-watered	10	23215730	209437850	Putative WRKY domain	HanXRQChr10g0280151	45538576	45540172
Root.Biomass.Allocation.10.1	Well-watered	10	23215730	209437850	Uncharacterized protein | supported by expression data	HanXRQChr10g0280181	45634383	45647166
Root.Biomass.Allocation.10.1	Well-watered	10	23215730	209437850	Uncharacterized protein | partly conserved in plant genome(s) | supported by expression data	HanXRQChr10g0280191	45736902	45737693
Root.Biomass.Allocation.10.1	Well-watered	10	23215730	209437850	Uncharacterized protein | supported by expression data	HanXRQChr10g0280201	45865986	45868233
Root.Biomass.Allocation.10.1	Well-watered	10	23215730	209437850	Putative protein kinase-like domain	HanXRQChr10g0280211	45941534	45944793
Root.Biomass.Allocation.10.1	Well-watered	10	23215730	209437850	Uncharacterized protein	HanXRQChr10g0280221	46005854	46008205
Root.Biomass.Allocation.10.1	Well-watered	10	23215730	209437850	Probable saposin B domain-containing protein	HanXRQChr10g0280241	46043637	46047659
Root.Biomass.Allocation.10.1	Well-watered	10	23215730	209437850	Putative haem peroxidase	HanXRQChr10g0280251	46115291	46117061
Root.Biomass.Allocation.10.1	Well-watered	10	23215730	209437850	Uncharacterized protein | supported by expression data	HanXRQChr10g0280261	46122944	46123696
Root.Biomass.Allocation.10.1	Well-watered	10	23215730	209437850	Uncharacterized protein | supported by expression data	HanXRQChr10g0280271	46124580	46125610
Root.Biomass.Allocation.10.1	Well-watered	10	23215730	209437850	Uncharacterized protein | supported by expression data	HanXRQChr10g0280281	46182256	46185334
Root.Biomass.Allocation.10.1	Well-watered	10	23215730	209437850	Uncharacterized protein	HanXRQChr10g0280291	46185385	46187114
Root.Biomass.Allocation.10.1	Well-watered	10	23215730	209437850	Putative haem peroxidase	HanXRQChr10g0280301	46187881	46265110
Root.Biomass.Allocation.10.1	Well-watered	10	23215730	209437850	Uncharacterized protein | partly supported by expression data	HanXRQChr10g0280311	46302114	46304064
Root.Biomass.Allocation.10.1	Well-watered	10	23215730	209437850	Putative haem peroxidase	HanXRQChr10g0280321	46310171	46312004
Root.Biomass.Allocation.10.1	Well-watered	10	23215730	209437850	Uncharacterized protein | supported by expression data	HanXRQChr10g0280331	46315381	46315688
Root.Biomass.Allocation.10.1	Well-watered	10	23215730	209437850	Probable D-mannose binding lectin protein with Apple-like carbohydrate-binding domain	HanXRQChr10g0280351	46600350	46603692
Root.Biomass.Allocation.10.1	Well-watered	10	23215730	209437850	Putative haem peroxidase	HanXRQChr10g0280361	46739458	46741040
Root.Biomass.Allocation.10.1	Well-watered	10	23215730	209437850	Putative molybdenum cofactor sulfurase | C-terminal | Pyruvate kinase-like | insert domain	HanXRQChr10g0280371	46899250	46908411
Root.Biomass.Allocation.10.1	Well-watered	10	23215730	209437850	Putative fatty acid desaturase | type 1 | core	HanXRQChr10g0280381	46971437	46973885
Root.Biomass.Allocation.10.1	Well-watered	10	23215730	209437850	Probable mitochondrial amidoxime reducing component 2	HanXRQChr10g0280391	47003915	47008789
Root.Biomass.Allocation.10.1	Well-watered	10	23215730	209437850	Putative serine/threonine/dual specificity protein kinase | catalytic domain | Protein kinase-like domain	HanXRQChr10g0280401	47091194	47100494
Root.Biomass.Allocation.10.1	Well-watered	10	23215730	209437850	Probable protein translocase subunit SecA | chloroplastic	HanXRQChr10g0280411	47118549	47129979
Root.Biomass.Allocation.10.1	Well-watered	10	23215730	209437850	Putative zinc finger | DHHC-type | palmitoyltransferase	HanXRQChr10g0280421	47130481	47135196
Root.Biomass.Allocation.10.1	Well-watered	10	23215730	209437850	Probable flavin containing amine oxidoreductase family	HanXRQChr10g0280431	47139516	47144942
Root.Biomass.Allocation.10.1	Well-watered	10	23215730	209437850	Uncharacterized protein | partly supported by expression data	HanXRQChr10g0280441	47204394	47207099
Root.Biomass.Allocation.10.1	Well-watered	10	23215730	209437850	Putative glucose/ribitol dehydrogenase	HanXRQChr10g0280451	47217244	47219561
Root.Biomass.Allocation.10.1	Well-watered	10	23215730	209437850	Putative START-like domain	HanXRQChr10g0280461	47258358	47262154
Root.Biomass.Allocation.10.1	Well-watered	10	23215730	209437850	Putative glycosyl transferase | family 8 | Nucleotide-diphospho-sugar transferases	HanXRQChr10g0280471	47275890	47285572
Root.Biomass.Allocation.10.1	Well-watered	10	23215730	209437850	Putative rossmann-like alpha/beta/alpha sandwich fold	HanXRQChr10g0280481	47289008	47294755
Root.Biomass.Allocation.10.1	Well-watered	10	23215730	209437850	Putative serine/threonine-protein kinase | active site | Concanavalin A-like lectin/glucanase domain | Fibroblast growth factor receptor family	HanXRQChr10g0280501	47294806	47300910
Root.Biomass.Allocation.10.1	Well-watered	10	23215730	209437850	Uncharacterized protein | supported by expression data	HanXRQChr10g0280511	47421733	47425653
Root.Biomass.Allocation.10.1	Well-watered	10	23215730	209437850	Putative expansin/Lol pI	HanXRQChr10g0280521	47697142	47698874
Root.Biomass.Allocation.10.1	Well-watered	10	23215730	209437850	Putative membrane attack complex component/perforin (MACPF) domain	HanXRQChr10g0280531	47698925	47704935
Root.Biomass.Allocation.10.1	Well-watered	10	23215730	209437850	Putative heat shock protein 70 family | Heat shock protein 70kD | peptide-binding domain | Heat shock protein 70kD | C-terminal domain	HanXRQChr10g0280541	47815747	47821374
Root.Biomass.Allocation.10.1	Well-watered	10	23215730	209437850	Uncharacterized protein | supported by expression data	HanXRQChr10g0280551	47821425	47823023
Root.Biomass.Allocation.10.1	Well-watered	10	23215730	209437850	Putative heat shock protein 70 family | Heat shock protein 70kD | peptide-binding domain	HanXRQChr10g0280571	47823113	47833481
Root.Biomass.Allocation.10.1	Well-watered	10	23215730	209437850	Putative WRKY domain	HanXRQChr10g0280581	47867963	47870334
Root.Biomass.Allocation.10.1	Well-watered	10	23215730	209437850	Uncharacterized protein | partly supported by expression data	HanXRQChr10g0280591	47915088	47920561
Root.Biomass.Allocation.10.1	Well-watered	10	23215730	209437850	Probable ubiquitin carboxyl-terminal hydrolase family protein	HanXRQChr10g0280601	47920612	47921840
Root.Biomass.Allocation.10.1	Well-watered	10	23215730	209437850	Probable NAD(P)-linked oxidoreductase superfamily protein	HanXRQChr10g0280611	47968830	47975459
Root.Biomass.Allocation.10.1	Well-watered	10	23215730	209437850	Putative PMR5 N-terminal domain | PC-Esterase | Protein trichome birefringence-like 34	HanXRQChr10g0280621	48111194	48114395
Root.Biomass.Allocation.10.1	Well-watered	10	23215730	209437850	Probable SEC14 cytosolic factor family protein / phosphoglyceride transfer family protein	HanXRQChr10g0280631	48163094	48168253
Root.Biomass.Allocation.10.1	Well-watered	10	23215730	209437850	Putative tubby C-terminal-like domain	HanXRQChr10g0280641	48290118	48291847
Root.Biomass.Allocation.10.1	Well-watered	10	23215730	209437850	Uncharacterized protein | supported by expression data	HanXRQChr10g0280651	48332410	48335841
Root.Biomass.Allocation.10.1	Well-watered	10	23215730	209437850	Putative phosphoglycerate mutase | 2 | 3-bisphosphoglycerate-independent	HanXRQChr10g0280661	48383278	48389421
Root.Biomass.Allocation.10.1	Well-watered	10	23215730	209437850	Putative late embryogenesis abundant protein | LEA-14	HanXRQChr10g0280671	48400806	48401426
Root.Biomass.Allocation.10.1	Well-watered	10	23215730	209437850	Uncharacterized conserved protein	HanXRQChr10g0280681	48406069	48407592
Root.Biomass.Allocation.10.1	Well-watered	10	23215730	209437850	Putative EF-hand domain pair	HanXRQChr10g0280691	48436678	48438028
Root.Biomass.Allocation.10.1	Well-watered	10	23215730	209437850	Uncharacterized protein | partly conserved in plant genome(s) | supported by expression data	HanXRQChr10g0280701	48453336	48455949
Root.Biomass.Allocation.10.1	Well-watered	10	23215730	209437850	Probable TTF-type zinc finger protein with HAT dimerisation domain	HanXRQChr10g0280711	48520964	48523621
Root.Biomass.Allocation.10.1	Well-watered	10	23215730	209437850	Probable receptor-like protein kinase-related family protein	HanXRQChr10g0280721	49051435	49052217
Root.Biomass.Allocation.10.1	Well-watered	10	23215730	209437850	Uncharacterized protein | supported by expression data	HanXRQChr10g0280731	49054342	49055342
Root.Biomass.Allocation.10.1	Well-watered	10	23215730	209437850	Uncharacterized protein | conserved in plant genome(s) | supported by expression data	HanXRQChr10g0280751	49103862	49108416
Root.Biomass.Allocation.10.1	Well-watered	10	23215730	209437850	Uncharacterized protein | supported by expression data	HanXRQChr10g0280761	49356092	49359281
Root.Biomass.Allocation.10.1	Well-watered	10	23215730	209437850	Putative gnk2-homologous domain	HanXRQChr10g0280771	49637178	49639493
Root.Biomass.Allocation.10.1	Well-watered	10	23215730	209437850	Putative tubulin binding cofactor A	HanXRQChr10g0280781	49710130	49711652
Root.Biomass.Allocation.10.1	Well-watered	10	23215730	209437850	Probable cysteine-rich receptor-like protein kinase 28	HanXRQChr10g0280791	49800286	49808670
Root.Biomass.Allocation.10.1	Well-watered	10	23215730	209437850	Putative WRKY domain | Zn-cluster domain	HanXRQChr10g0280801	49874478	49879520
Root.Biomass.Allocation.10.1	Well-watered	10	23215730	209437850	Putative SPRY domain | Concanavalin A-like lectin/glucanase domain	HanXRQChr10g0280811	49944053	49948423
Root.Biomass.Allocation.10.1	Well-watered	10	23215730	209437850	Uncharacterized protein | partly supported by expression data	HanXRQChr10g0280821	49973331	49974416
Root.Biomass.Allocation.10.1	Well-watered	10	23215730	209437850	Putative N-(5'phosphoribosyl) anthranilate isomerase (PRAI) | Aldolase-type TIM barrel	HanXRQChr10g0280831	49974534	49976318
Root.Biomass.Allocation.10.1	Well-watered	10	23215730	209437850	Putative protein kinase-like domain	HanXRQChr10g0280841	50135318	50137781
Root.Biomass.Allocation.10.1	Well-watered	10	23215730	209437850	Uncharacterized protein | supported by expression data	HanXRQChr10g0280851	50221891	50224729
Root.Biomass.Allocation.10.1	Well-watered	10	23215730	209437850	Probable receptor like protein 7	HanXRQChr10g0280861	50475645	50478803
Root.Biomass.Allocation.10.1	Well-watered	10	23215730	209437850	Uncharacterized protein | partly conserved in plant genome(s) | partly supported by expression data	HanXRQChr10g0280871	50479260	50481392
Root.Biomass.Allocation.10.1	Well-watered	10	23215730	209437850	Putative leucine-rich repeat-containing N-terminal | plant-type | Leucine-rich repeat domain | L domain-like	HanXRQChr10g0280881	50482003	50482451
Root.Biomass.Allocation.10.1	Well-watered	10	23215730	209437850	Uncharacterized protein | supported by expression data	HanXRQChr10g0280891	50495601	50496754
Root.Biomass.Allocation.10.1	Well-watered	10	23215730	209437850	Putative leucine-rich repeat domain | L domain-like	HanXRQChr10g0280901	50509437	50511920
Root.Biomass.Allocation.10.1	Well-watered	10	23215730	209437850	Putative leucine-rich repeat domain | L domain-like	HanXRQChr10g0280911	50513025	50513786
Root.Biomass.Allocation.10.1	Well-watered	10	23215730	209437850	Putative protein of unknown function DUF674	HanXRQChr10g0280931	50632171	50634236
Root.Biomass.Allocation.10.1	Well-watered	10	23215730	209437850	Probable acetyl Co-enzyme a carboxylase carboxyltransferase alpha subunit	HanXRQChr10g0280941	50712094	50719957
Root.Biomass.Allocation.10.1	Well-watered	10	23215730	209437850	Putative major facilitator superfamily | Major facilitator superfamily domain	HanXRQChr10g0280951	50741521	50749700
Root.Biomass.Allocation.10.1	Well-watered	10	23215730	209437850	Protein of unknown function (DUF740)	HanXRQChr10g0280961	50884680	50886675
Root.Biomass.Allocation.10.1	Well-watered	10	23215730	209437850	Uncharacterized protein | supported by expression data	HanXRQChr10g0280981	50890865	50891410
Root.Biomass.Allocation.10.1	Well-watered	10	23215730	209437850	Probable pentatricopeptide repeat (PPR) superfamily protein	HanXRQChr10g0280991	50891461	50896095
Root.Biomass.Allocation.10.1	Well-watered	10	23215730	209437850	Probable laccase/Diphenol oxidase family protein	HanXRQChr10g0281001	50983659	50986375
Root.Biomass.Allocation.10.1	Well-watered	10	23215730	209437850	Putative cupredoxin	HanXRQChr10g0281011	51042666	51044881
Root.Biomass.Allocation.10.1	Well-watered	10	23215730	209437850	Putative laccase	HanXRQChr10g0281021	51051023	51052329
Root.Biomass.Allocation.10.1	Well-watered	10	23215730	209437850	Probable pentatricopeptide repeat (PPR) superfamily protein	HanXRQChr10g0281031	51059337	51061748
Root.Biomass.Allocation.10.1	Well-watered	10	23215730	209437850	Probable sulfoquinovosyldiacylglycerol 2	HanXRQChr10g0281041	51064345	51069622
Root.Biomass.Allocation.10.1	Well-watered	10	23215730	209437850	Uncharacterized protein | supported by expression data	HanXRQChr10g0281051	51256801	51258433
Root.Biomass.Allocation.10.1	Well-watered	10	23215730	209437850	Putative transcription factor GRAS	HanXRQChr10g0281061	51394013	51395455
Root.Biomass.Allocation.10.1	Well-watered	10	23215730	209437850	Probable gamma interferon responsive lysosomal thiol (GILT) reductase family protein	HanXRQChr10g0281071	51396560	51399353
Root.Biomass.Allocation.10.1	Well-watered	10	23215730	209437850	Uncharacterized conserved protein	HanXRQChr10g0281081	51428321	51433262
Root.Biomass.Allocation.10.1	Well-watered	10	23215730	209437850	Uncharacterized protein | supported by expression data	HanXRQChr10g0281101	51439647	51440781
Root.Biomass.Allocation.10.1	Well-watered	10	23215730	209437850	Putative ribosomal protein S4e | 40S ribosomal protein S4 | C-terminal domain	HanXRQChr10g0281111	51472290	51475390
Root.Biomass.Allocation.10.1	Well-watered	10	23215730	209437850	Uncharacterized protein | conserved in plant genome(s) | supported by expression data	HanXRQChr10g0281121	51479145	51479810
Root.Biomass.Allocation.10.1	Well-watered	10	23215730	209437850	Putative polyketide cyclase/dehydrase | START-like domain	HanXRQChr10g0281131	51513959	51514576
Root.Biomass.Allocation.10.1	Well-watered	10	23215730	209437850	Probable rmlC-like cupins superfamily protein	HanXRQChr10g0281141	51606486	51607353
Root.Biomass.Allocation.10.1	Well-watered	10	23215730	209437850	Uncharacterized protein | supported by expression data	HanXRQChr10g0281151	51699354	51706471
Root.Biomass.Allocation.10.1	Well-watered	10	23215730	209437850	Putative pyridine nucleotide-disulphide oxidoreductase | class-II | Flavin monooxygenase-like | FAD/NAD(P)-binding domain	HanXRQChr10g0281161	51749892	51751491
Root.Biomass.Allocation.10.1	Well-watered	10	23215730	209437850	Putative photosystem I PsaE | reaction centre subunit IV	HanXRQChr10g0281171	51812646	51814479
Root.Biomass.Allocation.10.1	Well-watered	10	23215730	209437850	Uncharacterized protein | supported by expression data	HanXRQChr10g0281181	51823758	51826987
Root.Biomass.Allocation.10.1	Well-watered	10	23215730	209437850	Protein of unknown function (DUF3741)	HanXRQChr10g0281191	51852061	51856354
Root.Biomass.Allocation.10.1	Well-watered	10	23215730	209437850	Probable GDSL-like Lipase/Acylhydrolase superfamily protein	HanXRQChr10g0281201	51859178	51861878
Root.Biomass.Allocation.10.1	Well-watered	10	23215730	209437850	Putative armadillo-type fold | CLASP N-terminal domain	HanXRQChr10g0281211	51910084	51921752
Root.Biomass.Allocation.10.1	Well-watered	10	23215730	209437850	Putative pectin lyase fold/virulence factor | AmbAllergen	HanXRQChr10g0281231	51928557	51931234
Root.Biomass.Allocation.10.1	Well-watered	10	23215730	209437850	Uncharacterized protein | supported by expression data	HanXRQChr10g0281241	51982993	51984710
Root.Biomass.Allocation.10.1	Well-watered	10	23215730	209437850	Putative LSM domain	HanXRQChr10g0281251	51999754	52003100
Root.Biomass.Allocation.10.1	Well-watered	10	23215730	209437850	Putative DNA/RNA-binding protein Alba-like	HanXRQChr10g0281291	52012485	52015852
Root.Biomass.Allocation.10.1	Well-watered	10	23215730	209437850	Putative synaptobrevin | Longin-like domain	HanXRQChr10g0281301	52018408	52021684
Root.Biomass.Allocation.10.1	Well-watered	10	23215730	209437850	Probable GTP-binding family protein	HanXRQChr10g0281311	52024050	52027735
Root.Biomass.Allocation.10.1	Well-watered	10	23215730	209437850	Uncharacterized conserved protein	HanXRQChr10g0281321	52033772	52039947
Root.Biomass.Allocation.10.1	Well-watered	10	23215730	209437850	Putative PPPDE putative peptidase domain	HanXRQChr10g0281331	52043621	52046730
Root.Biomass.Allocation.10.1	Well-watered	10	23215730	209437850	Uncharacterized protein | partly supported by expression data	HanXRQChr10g0281341	52217045	52218553
Root.Biomass.Allocation.10.1	Well-watered	10	23215730	209437850	Putative proton-dependent oligopeptide transporter family	HanXRQChr10g0281351	52248647	52249078
Root.Biomass.Allocation.10.1	Well-watered	10	23215730	209437850	Putative proton-dependent oligopeptide transporter family	HanXRQChr10g0281361	52249241	52249737
Root.Biomass.Allocation.10.1	Well-watered	10	23215730	209437850	Putative proton-dependent oligopeptide transporter family | Major facilitator superfamily domain	HanXRQChr10g0281371	52312578	52317984
Root.Biomass.Allocation.10.1	Well-watered	10	23215730	209437850	Putative proton-dependent oligopeptide transporter family | Major facilitator superfamily domain	HanXRQChr10g0281381	52359893	52379494
Root.Biomass.Allocation.10.1	Well-watered	10	23215730	209437850	Putative proton-dependent oligopeptide transporter family | Major facilitator superfamily domain	HanXRQChr10g0281391	52379565	52384059
Root.Biomass.Allocation.10.1	Well-watered	10	23215730	209437850	Putative nucleotide-binding alpha-beta plait domain	HanXRQChr10g0281401	52428318	52430569
Root.Biomass.Allocation.10.1	Well-watered	10	23215730	209437850	Probable lung seven transmembrane receptor family protein	HanXRQChr10g0281411	52500147	52505836
Root.Biomass.Allocation.10.1	Well-watered	10	23215730	209437850	Probable RNA polymerase Rpb8	HanXRQChr10g0281421	52519243	52523650
Root.Biomass.Allocation.10.1	Well-watered	10	23215730	209437850	Probable VACUOLAR SORTING RECEPTOR 2	HanXRQChr10g0281431	52524419	52530078
Root.Biomass.Allocation.10.1	Well-watered	10	23215730	209437850	Uncharacterized protein | supported by expression data	HanXRQChr10g0281441	52663710	52664990
Root.Biomass.Allocation.10.1	Well-watered	10	23215730	209437850	Putative proton-dependent oligopeptide transporter family | Major facilitator superfamily domain	HanXRQChr10g0281451	52853509	52856475
Root.Biomass.Allocation.10.1	Well-watered	10	23215730	209437850	Uncharacterized protein | supported by expression data	HanXRQChr10g0281461	52891757	52893411
Root.Biomass.Allocation.10.1	Well-watered	10	23215730	209437850	Uncharacterized protein | supported by expression data	HanXRQChr10g0281471	52894979	52895429
Root.Biomass.Allocation.10.1	Well-watered	10	23215730	209437850	Putative proton-dependent oligopeptide transporter family | Major facilitator superfamily domain	HanXRQChr10g0281481	53153372	53154259
Root.Biomass.Allocation.10.1	Well-watered	10	23215730	209437850	Putative proton-dependent oligopeptide transporter family | Major facilitator superfamily domain	HanXRQChr10g0281491	53164143	53177669
Root.Biomass.Allocation.10.1	Well-watered	10	23215730	209437850	Uncharacterized protein | supported by expression data	HanXRQChr10g0281501	53680164	53680776
Root.Biomass.Allocation.10.1	Well-watered	10	23215730	209437850	Putative retrotransposon gag domain	HanXRQChr10g0281511	53846320	53851355
Root.Biomass.Allocation.10.1	Well-watered	10	23215730	209437850	Uncharacterized protein | conserved in plant genome(s) | supported by expression data	HanXRQChr10g0281531	53925246	53928591
Root.Biomass.Allocation.10.1	Well-watered	10	23215730	209437850	Putative zinc finger | CW-type | DNA-binding pseudobarrel domain	HanXRQChr10g0281541	53941004	53949622
Root.Biomass.Allocation.10.1	Well-watered	10	23215730	209437850	Putative plant lipid transfer protein/Par allergen | Bifunctional inhibitor/plant lipid transfer protein/seed storage helical domain	HanXRQChr10g0281551	53989858	53990353
Root.Biomass.Allocation.10.1	Well-watered	10	23215730	209437850	Putative F-box domain | Leucine-rich repeat domain | L domain-like	HanXRQChr10g0281561	54171616	54190201
Root.Biomass.Allocation.10.1	Well-watered	10	23215730	209437850	Uncharacterized protein | supported by expression data	HanXRQChr10g0281581	54288292	54292594
Root.Biomass.Allocation.10.1	Well-watered	10	23215730	209437850	Uncharacterized protein | supported by expression data	HanXRQChr10g0281591	54292645	54298949
Root.Biomass.Allocation.10.1	Well-watered	10	23215730	209437850	Uncharacterized protein | supported by expression data	HanXRQChr10g0281621	54332865	54342991
Root.Biomass.Allocation.10.1	Well-watered	10	23215730	209437850	Uncharacterized conserved protein	HanXRQChr10g0281631	54512770	54518560
Root.Biomass.Allocation.10.1	Well-watered	10	23215730	209437850	Uncharacterized protein | partly supported by expression data	HanXRQChr10g0281641	54544203	54546926
Root.Biomass.Allocation.10.1	Well-watered	10	23215730	209437850	Uncharacterized protein | partly supported by expression data	HanXRQChr10g0281651	54598913	54608000
Root.Biomass.Allocation.10.1	Well-watered	10	23215730	209437850	Uncharacterized protein | supported by expression data	HanXRQChr10g0281661	54634217	54638056
Root.Biomass.Allocation.10.1	Well-watered	10	23215730	209437850	Putative serine/threonine/dual specificity protein kinase | catalytic domain | Concanavalin A-like lectin/glucanase domain | Mitogen-activated protein kinase kinase kinase 12/13 | Malectin-like carbohydrate-binding domain	HanXRQChr10g0281671	54640236	54644316
Root.Biomass.Allocation.10.1	Well-watered	10	23215730	209437850	Putative translation initiation factor IF2/IF5	HanXRQChr10g0281681	54708143	54709570
Root.Biomass.Allocation.10.1	Well-watered	10	23215730	209437850	Putative nucleophile aminohydrolases | N-terminal	HanXRQChr10g0281691	54855490	54855813
Root.Biomass.Allocation.10.1	Well-watered	10	23215730	209437850	Uncharacterized protein | supported by expression data	HanXRQChr10g0281701	54869584	54871292
Root.Biomass.Allocation.10.1	Well-watered	10	23215730	209437850	Putative amidophosphoribosyltransferase | Nucleophile aminohydrolases | N-terminal | Phosphoribosyltransferase-like	HanXRQChr10g0281711	54902195	54904952
Root.Biomass.Allocation.10.1	Well-watered	10	23215730	209437850	Putative equilibrative nucleoside transporter | Major facilitator superfamily domain	HanXRQChr10g0281741	55001760	55003848
Root.Biomass.Allocation.10.1	Well-watered	10	23215730	209437850	Putative calcium permeable stress-gated cation channel 1 | N-terminal transmembrane domain	HanXRQChr10g0281751	55319172	55323025
Root.Biomass.Allocation.10.1	Well-watered	10	23215730	209437850	Putative PMR5 N-terminal domain | PC-Esterase | Trichome birefringence-like family	HanXRQChr10g0281761	55364166	55367990
Root.Biomass.Allocation.10.1	Well-watered	10	23215730	209437850	Putative NSF attachment protein	HanXRQChr10g0281771	55375420	55376785
Root.Biomass.Allocation.10.1	Well-watered	10	23215730	209437850	Uncharacterized protein | partly supported by expression data	HanXRQChr10g0281781	55531218	55531761
Root.Biomass.Allocation.10.1	Well-watered	10	23215730	209437850	Putative PMR5 N-terminal domain | PC-Esterase | Trichome birefringence-like family	HanXRQChr10g0281791	55551929	55554938
Root.Biomass.Allocation.10.1	Well-watered	10	23215730	209437850	Uncharacterized protein	HanXRQChr10g0281801	55570511	55570806
Root.Biomass.Allocation.10.1	Well-watered	10	23215730	209437850	Probable TRICHOME BIREFRINGENCE-LIKE 34	HanXRQChr10g0281811	55656808	55666269
Root.Biomass.Allocation.10.1	Well-watered	10	23215730	209437850	Putative PMR5 N-terminal domain | PC-Esterase | Protein trichome birefringence-like 34	HanXRQChr10g0281821	55841851	55852599
Root.Biomass.Allocation.10.1	Well-watered	10	23215730	209437850	Putative kinesin motor domain | P-loop containing nucleoside triphosphate hydrolase | Kinesin-like protein	HanXRQChr10g0281831	55970872	55972479
Root.Biomass.Allocation.10.1	Well-watered	10	23215730	209437850	Putative protein of unknown function DUF538	HanXRQChr10g0281841	56055294	56055761
Root.Biomass.Allocation.10.1	Well-watered	10	23215730	209437850	Putative heat shock protein 70 family | Heat shock protein 70kD | peptide-binding domain | Heat shock protein 70kD | C-terminal domain	HanXRQChr10g0281851	56070790	56073383
Root.Biomass.Allocation.10.1	Well-watered	10	23215730	209437850	Putative ferroporti-1 | Major facilitator superfamily domain	HanXRQChr10g0281861	56145287	56158650
Root.Biomass.Allocation.10.1	Well-watered	10	23215730	209437850	Putative ferroporti-1	HanXRQChr10g0281871	56164272	56172807
Root.Biomass.Allocation.10.1	Well-watered	10	23215730	209437850	Putative tetratricopeptide-like helical domain	HanXRQChr10g0281881	56180579	56185014
Root.Biomass.Allocation.10.1	Well-watered	10	23215730	209437850	Putative DNA-binding domain	HanXRQChr10g0281891	56207667	56208101
Root.Biomass.Allocation.10.1	Well-watered	10	23215730	209437850	Putative cytochrome f | Cytochrome f transmembrane anchor | Cytochrome f large domain	HanXRQChr10g0281901	56274447	56275016
Root.Biomass.Allocation.10.1	Well-watered	10	23215730	209437850	Putative DNA-binding pseudobarrel domain	HanXRQChr10g0281911	56276909	56279521
Root.Biomass.Allocation.10.1	Well-watered	10	23215730	209437850	Uncharacterized protein | partly supported by expression data	HanXRQChr10g0281921	56279955	56281082
Root.Biomass.Allocation.10.1	Well-watered	10	23215730	209437850	Putative SCAR/WAVE family	HanXRQChr10g0281931	56282902	56291059
Root.Biomass.Allocation.10.1	Well-watered	10	23215730	209437850	Uncharacterized protein | supported by expression data	HanXRQChr10g0281951	56333974	56336270
Root.Biomass.Allocation.10.1	Well-watered	10	23215730	209437850	Probable NAD(P)-binding Rossmann-fold superfamily protein	HanXRQChr10g0281961	56370949	56374234
Root.Biomass.Allocation.10.1	Well-watered	10	23215730	209437850	Putative wound-induced protein | Wun1 | NTF2-like domain	HanXRQChr10g0281971	56551299	56551772
Root.Biomass.Allocation.10.1	Well-watered	10	23215730	209437850	Probable nuclear transport factor 2 (NTF2) family protein	HanXRQChr10g0281981	56667973	56668446
Root.Biomass.Allocation.10.1	Well-watered	10	23215730	209437850	Uncharacterized protein | partly supported by expression data	HanXRQChr10g0281991	56686852	56687647
Root.Biomass.Allocation.10.1	Well-watered	10	23215730	209437850	Uncharacterized protein | supported by expression data	HanXRQChr10g0282001	56695817	56698669
Root.Biomass.Allocation.10.1	Well-watered	10	23215730	209437850	Uncharacterized protein | supported by expression data	HanXRQChr10g0282011	56783843	56785754
Root.Biomass.Allocation.10.1	Well-watered	10	23215730	209437850	Protein of unknown function (DUF567)	HanXRQChr10g0282021	56833296	56837633
Root.Biomass.Allocation.10.1	Well-watered	10	23215730	209437850	Probable anthocyanidin 3-O-glucosyltransferase 7	HanXRQChr10g0282041	56981273	56982220
Root.Biomass.Allocation.10.1	Well-watered	10	23215730	209437850	Uncharacterized protein | supported by expression data	HanXRQChr10g0282051	57210210	57215285
Root.Biomass.Allocation.10.1	Well-watered	10	23215730	209437850	Putative glycoside hydrolase | family 19 | Lysozyme-like domain	HanXRQChr10g0282061	57220374	57221093
Root.Biomass.Allocation.10.1	Well-watered	10	23215730	209437850	Uncharacterized protein | partly supported by expression data	HanXRQChr10g0282071	57354192	57423729
Root.Biomass.Allocation.10.1	Well-watered	10	23215730	209437850	Uncharacterized protein | supported by expression data	HanXRQChr10g0282081	57735133	57736296
Root.Biomass.Allocation.10.1	Well-watered	10	23215730	209437850	Uncharacterized protein | supported by expression data	HanXRQChr10g0282091	58024452	58027553
Root.Biomass.Allocation.10.1	Well-watered	10	23215730	209437850	Uncharacterized protein	HanXRQChr10g0282101	58057817	58061109
Root.Biomass.Allocation.10.1	Well-watered	10	23215730	209437850	Putative leucine-rich repeat domain | L domain-like	HanXRQChr10g0282111	58220628	58221896
Root.Biomass.Allocation.10.1	Well-watered	10	23215730	209437850	Probable codeine O-demethylase	HanXRQChr10g0282131	58283290	58287054
Root.Biomass.Allocation.10.1	Well-watered	10	23215730	209437850	Uncharacterized protein | supported by expression data	HanXRQChr10g0282141	58325540	58325858
Root.Biomass.Allocation.10.1	Well-watered	10	23215730	209437850	Putative major intrinsic protein | Aquaporin-like	HanXRQChr10g0282151	58537824	58540537
Root.Biomass.Allocation.10.1	Well-watered	10	23215730	209437850	Probable aquaporin NIP2-2	HanXRQChr10g0282161	58591848	58593789
Root.Biomass.Allocation.10.1	Well-watered	10	23215730	209437850	Probable papain family cysteine protease	HanXRQChr10g0282171	58641312	58644427
Root.Biomass.Allocation.10.1	Well-watered	10	23215730	209437850	Putative transcription factor MYC/MYB N-terminal	HanXRQChr10g0282181	58683067	58685255
Root.Biomass.Allocation.10.1	Well-watered	10	23215730	209437850	Uncharacterized protein | partly supported by expression data	HanXRQChr10g0282191	58763193	58768165
Root.Biomass.Allocation.10.1	Well-watered	10	23215730	209437850	Uncharacterized protein | supported by expression data	HanXRQChr10g0282201	58778512	58781790
Root.Biomass.Allocation.10.1	Well-watered	10	23215730	209437850	Probable RNI-like superfamily protein	HanXRQChr10g0282211	59197756	59204643
Root.Biomass.Allocation.10.1	Well-watered	10	23215730	209437850	Putative PPM-type phosphatase domain | Protein phosphatase 2C family	HanXRQChr10g0282221	59351887	59355846
Root.Biomass.Allocation.10.1	Well-watered	10	23215730	209437850	Uncharacterized protein | supported by expression data	HanXRQChr10g0282231	60436181	60446065
Root.Biomass.Allocation.10.1	Well-watered	10	23215730	209437850	Uncharacterized protein | partly supported by expression data	HanXRQChr10g0282241	60523167	60540665
Root.Biomass.Allocation.10.1	Well-watered	10	23215730	209437850	Uncharacterized protein	HanXRQChr10g0282251	60657427	60658242
Root.Biomass.Allocation.10.1	Well-watered	10	23215730	209437850	Uncharacterized protein | partly supported by expression data	HanXRQChr10g0282261	60677664	60685588
Root.Biomass.Allocation.10.1	Well-watered	10	23215730	209437850	Uncharacterized protein | supported by expression data	HanXRQChr10g0282271	60688015	60688794
Root.Biomass.Allocation.10.1	Well-watered	10	23215730	209437850	Uncharacterized protein | supported by expression data	HanXRQChr10g0282281	60698650	60720402
Root.Biomass.Allocation.10.1	Well-watered	10	23215730	209437850	Uncharacterized protein	HanXRQChr10g0282291	60820165	60821171
Root.Biomass.Allocation.10.1	Well-watered	10	23215730	209437850	Putative homeodomain-like | Winged helix-turn-helix DNA-binding domain	HanXRQChr10g0282301	60956204	60957594
Root.Biomass.Allocation.10.1	Well-watered	10	23215730	209437850	Putative alpha/Beta hydrolase fold	HanXRQChr10g0282311	61013595	61015890
Root.Biomass.Allocation.10.1	Well-watered	10	23215730	209437850	Uncharacterized protein | partly supported by expression data	HanXRQChr10g0282321	61093088	61111079
Root.Biomass.Allocation.10.1	Well-watered	10	23215730	209437850	Uncharacterized protein | supported by expression data	HanXRQChr10g0282331	61111141	61112818
Root.Biomass.Allocation.10.1	Well-watered	10	23215730	209437850	Uncharacterized protein | supported by expression data	HanXRQChr10g0282341	61118579	61122414
Root.Biomass.Allocation.10.1	Well-watered	10	23215730	209437850	Uncharacterized protein | supported by expression data	HanXRQChr10g0282351	61122610	61123325
Root.Biomass.Allocation.10.1	Well-watered	10	23215730	209437850	Uncharacterized protein | partly supported by expression data	HanXRQChr10g0282361	61248550	61250592
Root.Biomass.Allocation.10.1	Well-watered	10	23215730	209437850	Uncharacterized protein | partly supported by expression data	HanXRQChr10g0282371	61252331	61255416
Root.Biomass.Allocation.10.1	Well-watered	10	23215730	209437850	Putative ankyrin repeat-containing domain	HanXRQChr10g0282391	61495631	61496921
Root.Biomass.Allocation.10.1	Well-watered	10	23215730	209437850	Uncharacterized protein | partly supported by expression data	HanXRQChr10g0282401	61507218	61508994
Root.Biomass.Allocation.10.1	Well-watered	10	23215730	209437850	Putative ankyrin repeat-containing domain	HanXRQChr10g0282411	61509045	61510938
Root.Biomass.Allocation.10.1	Well-watered	10	23215730	209437850	Putative ankyrin repeat-containing domain	HanXRQChr10g0282431	61522963	61524802
Root.Biomass.Allocation.10.1	Well-watered	10	23215730	209437850	Uncharacterized protein | partly supported by expression data	HanXRQChr10g0282441	61524853	61526695
Root.Biomass.Allocation.10.1	Well-watered	10	23215730	209437850	Uncharacterized protein | supported by expression data	HanXRQChr10g0282451	61762704	61776574
Root.Biomass.Allocation.10.1	Well-watered	10	23215730	209437850	Probable mitochondrial transcription termination factor family protein	HanXRQChr10g0282461	61776625	61780800
Root.Biomass.Allocation.10.1	Well-watered	10	23215730	209437850	Uncharacterized protein | conserved in plant genome(s) | supported by expression data	HanXRQChr10g0282481	61784336	61792544
Root.Biomass.Allocation.10.1	Well-watered	10	23215730	209437850	Putative pyridoxal phosphate-dependent transferase | Aspartate 1-decarboxylase | pyridoxal-dependent	HanXRQChr10g0282491	61795078	61801497
Root.Biomass.Allocation.10.1	Well-watered	10	23215730	209437850	Probable alanine--glyoxylate aminotransferase 2 | mitochondrial EC%3D2.6.1.40	HanXRQChr10g0282501	62178586	62196921
Root.Biomass.Allocation.10.1	Well-watered	10	23215730	209437850	Uncharacterized protein | supported by expression data	HanXRQChr10g0282511	62198804	62201374
Root.Biomass.Allocation.10.1	Well-watered	10	23215730	209437850	Uncharacterized protein | supported by expression data	HanXRQChr10g0282521	62215579	62230875
Root.Biomass.Allocation.10.1	Well-watered	10	23215730	209437850	Probable HEAT repeat | WD domain | G-beta repeat protein protein	HanXRQChr10g0282531	62259392	62276126
Root.Biomass.Allocation.10.1	Well-watered	10	23215730	209437850	Putative regulatory associated protein of TOR	HanXRQChr10g0282541	62285337	62288758
Root.Biomass.Allocation.10.1	Well-watered	10	23215730	209437850	Putative C2 domain | Formin | FH2 domain | Protein-tyrosine phosphatase-like	HanXRQChr10g0282551	62289995	62299090
Root.Biomass.Allocation.10.1	Well-watered	10	23215730	209437850	Uncharacterized protein	HanXRQChr10g0282561	62340567	62343205
Root.Biomass.Allocation.10.1	Well-watered	10	23215730	209437850	Putative zinc finger | C2H2	HanXRQChr10g0282571	62357546	62358022
Root.Biomass.Allocation.10.1	Well-watered	10	23215730	209437850	Putative cyclin-like	HanXRQChr10g0282581	62359616	62361921
Root.Biomass.Allocation.10.1	Well-watered	10	23215730	209437850	Uncharacterized protein | supported by expression data	HanXRQChr10g0282591	62515120	62517123
Root.Biomass.Allocation.10.1	Well-watered	10	23215730	209437850	Probable auxin-responsive GH3 family protein	HanXRQChr10g0282601	62580814	62584462
Root.Biomass.Allocation.10.1	Well-watered	10	23215730	209437850	Uncharacterized conserved protein	HanXRQChr10g0282611	62645980	62648515
Root.Biomass.Allocation.10.1	Well-watered	10	23215730	209437850	Probable thioredoxin domain-containing protein 9 homolog	HanXRQChr10g0282621	62648566	62652662
Root.Biomass.Allocation.10.1	Well-watered	10	23215730	209437850	Putative neurolysin/Thimet oligopeptidase | N-terminal	HanXRQChr10g0282631	62724362	62724833
Root.Biomass.Allocation.10.1	Well-watered	10	23215730	209437850	Putative transposase (putative) | gypsy type	HanXRQChr10g0282651	62781540	62783548
Root.Biomass.Allocation.10.1	Well-watered	10	23215730	209437850	Protein of unknown function (DUF620)	HanXRQChr10g0282661	62793435	62796408
Root.Biomass.Allocation.10.1	Well-watered	10	23215730	209437850	Putative WRKY domain	HanXRQChr10g0282671	63056248	63057636
Root.Biomass.Allocation.10.1	Well-watered	10	23215730	209437850	Protein of unknown function | DUF599	HanXRQChr10g0282681	63146374	63148579
Root.Biomass.Allocation.10.1	Well-watered	10	23215730	209437850	Protein of unknown function (DUF288)	HanXRQChr10g0282701	63279746	63283816
Root.Biomass.Allocation.10.1	Well-watered	10	23215730	209437850	Probable magnesium-chelatase subunit H	HanXRQChr10g0282711	63283867	63288605
Root.Biomass.Allocation.10.1	Well-watered	10	23215730	209437850	Probable cell division cycle 45	HanXRQChr10g0282721	63502727	63504511
Root.Biomass.Allocation.10.1	Well-watered	10	23215730	209437850	Uncharacterized protein | partly supported by expression data	HanXRQChr10g0282731	63816635	63817168
Root.Biomass.Allocation.10.1	Well-watered	10	23215730	209437850	Uncharacterized protein | supported by expression data	HanXRQChr10g0282741	63873988	63874299
Root.Biomass.Allocation.10.1	Well-watered	10	23215730	209437850	Protein of unknown function | DUF642	HanXRQChr10g0282751	64100626	64102964
Root.Biomass.Allocation.10.1	Well-watered	10	23215730	209437850	Putative protein of unknown function DUF1138	HanXRQChr10g0282761	64104893	64107838
Root.Biomass.Allocation.10.1	Well-watered	10	23215730	209437850	Putative armadillo-type fold	HanXRQChr10g0282771	64120852	64129657
Root.Biomass.Allocation.10.1	Well-watered	10	23215730	209437850	Uncharacterized protein | supported by expression data	HanXRQChr10g0282781	64130710	64132802
Root.Biomass.Allocation.10.1	Well-watered	10	23215730	209437850	Probable lactoylglutathione lyase / glyoxalase I family protein	HanXRQChr10g0282791	64140387	64142611
Root.Biomass.Allocation.10.1	Well-watered	10	23215730	209437850	Uncharacterized protein | supported by expression data	HanXRQChr10g0282801	64154164	64156848
Root.Biomass.Allocation.10.1	Well-watered	10	23215730	209437850	Putative protein of unknown function DUF3475	HanXRQChr10g0282811	64237354	64245796
Root.Biomass.Allocation.10.1	Well-watered	10	23215730	209437850	Putative hotDog domain	HanXRQChr10g0282821	64294833	64295580
Root.Biomass.Allocation.10.1	Well-watered	10	23215730	209437850	Probable tubulin beta-2 chain	HanXRQChr10g0282841	64344062	64347692
Root.Biomass.Allocation.10.1	Well-watered	10	23215730	209437850	Uncharacterized protein | supported by expression data	HanXRQChr10g0282851	64910999	64911850
Root.Biomass.Allocation.10.1	Well-watered	10	23215730	209437850	Putative concanavalin A-like lectin/glucanase domain	HanXRQChr10g0282861	65006382	65006670
Root.Biomass.Allocation.10.1	Well-watered	10	23215730	209437850	Putative domain of unknown function DUF642	HanXRQChr10g0282871	65082809	65083771
Root.Biomass.Allocation.10.1	Well-watered	10	23215730	209437850	Putative 11-S seed storage protein | plant | RmlC-like cupin domain | RmlC-like jelly roll fold	HanXRQChr10g0282881	65340443	65342239
Root.Biomass.Allocation.10.1	Well-watered	10	23215730	209437850	Putative 11-S seed storage protein | plant | RmlC-like cupin domain | RmlC-like jelly roll fold	HanXRQChr10g0282891	65356772	65360478
Root.Biomass.Allocation.10.1	Well-watered	10	23215730	209437850	Uncharacterized conserved protein	HanXRQChr10g0282901	65450144	65451547
Root.Biomass.Allocation.10.1	Well-watered	10	23215730	209437850	Putative homeodomain-like | SANT domain | Transcription factor TFIIIB component B''	HanXRQChr10g0282911	65463126	65477300
Root.Biomass.Allocation.10.1	Well-watered	10	23215730	209437850	Putative DNA-binding pseudobarrel domain	HanXRQChr10g0282921	65536106	65539311
Root.Biomass.Allocation.10.1	Well-watered	10	23215730	209437850	Putative DNA-binding pseudobarrel domain	HanXRQChr10g0282941	65540957	65545268
Root.Biomass.Allocation.10.1	Well-watered	10	23215730	209437850	Putative protein of unknown function DUF617 | plant	HanXRQChr10g0282951	65585685	65586491
Root.Biomass.Allocation.10.1	Well-watered	10	23215730	209437850	Probable LYR family of Fe/S cluster biogenesis protein	HanXRQChr10g0282961	65647239	65647529
Root.Biomass.Allocation.10.1	Well-watered	10	23215730	209437850	Uncharacterized protein | partly conserved in plant genome(s)	HanXRQChr10g0282971	65651032	65651433
Root.Biomass.Allocation.10.1	Well-watered	10	23215730	209437850	Uncharacterized protein | partly conserved in plant genome(s) | supported by expression data	HanXRQChr10g0282991	65902537	65904301
Root.Biomass.Allocation.10.1	Well-watered	10	23215730	209437850	Uncharacterized protein | partly supported by expression data	HanXRQChr10g0283001	65971090	65974157
Root.Biomass.Allocation.10.1	Well-watered	10	23215730	209437850	Putative ccc1 family	HanXRQChr10g0283011	66266275	66266732
Root.Biomass.Allocation.10.1	Well-watered	10	23215730	209437850	Uncharacterized protein | supported by expression data	HanXRQChr10g0283031	66266813	66286320
Root.Biomass.Allocation.10.1	Well-watered	10	23215730	209437850	Putative thioredoxin-like fold	HanXRQChr10g0283041	66293813	66294246
Root.Biomass.Allocation.10.1	Well-watered	10	23215730	209437850	Putative ribonuclease H-like domain | Reverse transcriptase | RNA-dependent DNA polymerase | GAG-pre-integrase domain	HanXRQChr10g0283051	66310005	66314348
Root.Biomass.Allocation.10.1	Well-watered	10	23215730	209437850	Uncharacterized protein | partly conserved in plant genome(s) | supported by expression data	HanXRQChr10g0283061	66332318	66345981
Root.Biomass.Allocation.10.1	Well-watered	10	23215730	209437850	Putative amino acid transporter | transmembrane domain	HanXRQChr10g0283071	66636110	66650839
Root.Biomass.Allocation.10.1	Well-watered	10	23215730	209437850	Putative glucose/ribitol dehydrogenase	HanXRQChr10g0283081	66848703	66851160
Root.Biomass.Allocation.10.1	Well-watered	10	23215730	209437850	Putative ABC transporter Tap-like | P-loop containing nucleoside triphosphate hydrolase	HanXRQChr10g0283101	67004315	67005536
Root.Biomass.Allocation.10.1	Well-watered	10	23215730	209437850	Putative photosystem I PsaA/PsaB	HanXRQChr10g0283111	67344904	67345065
Root.Biomass.Allocation.10.1	Well-watered	10	23215730	209437850	Putative photosystem I PsaA/PsaB	HanXRQChr10g0283121	67345224	67347337
Root.Biomass.Allocation.10.1	Well-watered	10	23215730	209437850	Putative tetratricopeptide-like helical domain	HanXRQChr10g0283131	67348070	67350019
Root.Biomass.Allocation.10.1	Well-watered	10	23215730	209437850	Putative RNA-binding S4 domain | Ribosomal protein S4 | bacterial-type | Ribosomal protein S4/S9	HanXRQChr10g0283151	67351257	67351862
Root.Biomass.Allocation.10.1	Well-watered	10	23215730	209437850	Putative NADH:ubiquinone oxidoreductase | 30kDa subunit | NADH dehydrogenase | subunit C	HanXRQChr10g0283161	67354008	67354484
Root.Biomass.Allocation.10.1	Well-watered	10	23215730	209437850	Putative NADH:ubiquinone/plastoquinone oxidoreductase | chain 3 | NADH:ubiquinone oxidoreductase-like | 20kDa subunit	HanXRQChr10g0283171	67354588	67355679
Root.Biomass.Allocation.10.1	Well-watered	10	23215730	209437850	Putative ATPase | F1 complex | delta/epsilon subunit | ATPase | F1 complex | beta subunit | Alternate F1F0 ATPase | F1 subunit alpha | ATPase | F1 complex beta subunit/V1 complex | C-terminal | P-loop containing nucleoside triphosphate hydrolase	HanXRQChr10g0283181	67357694	67359588
Root.Biomass.Allocation.10.1	Well-watered	10	23215730	209437850	Putative 2 | 3-diketo-5-methylthiopentyl-1-phosphate enolase | Ribulose bisphosphate carboxylase | large subunit	HanXRQChr10g0283191	67360335	67361813
Root.Biomass.Allocation.10.1	Well-watered	10	23215730	209437850	Putative acetyl-CoA carboxylase carboxyl transferase | beta subunit | ClpP/crotonase-like domain	HanXRQChr10g0283211	67362380	67363822
Root.Biomass.Allocation.10.1	Well-watered	10	23215730	209437850	Putative photosystem I Ycf4 | assembly	HanXRQChr10g0283221	67365017	67365571
Root.Biomass.Allocation.10.1	Well-watered	10	23215730	209437850	Putative chloroplast envelope membrane protein | CemA	HanXRQChr10g0283231	67366414	67367103
Root.Biomass.Allocation.10.1	Well-watered	10	23215730	209437850	Putative cytochrome f | Cytochrome f transmembrane anchor | Cytochrome f large domain	HanXRQChr10g0283241	67367319	67368281
Root.Biomass.Allocation.10.1	Well-watered	10	23215730	209437850	Putative photosystem II cytochrome b559 | alpha subunit	HanXRQChr10g0283251	67369608	67369859
Root.Biomass.Allocation.10.1	Well-watered	10	23215730	209437850	Putative ribosomal protein L33 | Zinc-binding ribosomal protein	HanXRQChr10g0283261	67372789	67372989
Root.Biomass.Allocation.10.1	Well-watered	10	23215730	209437850	Putative ribosomal protein S18	HanXRQChr10g0283271	67373174	67373479
Root.Biomass.Allocation.10.1	Well-watered	10	23215730	209437850	Probable ATP-dependent Clp protease proteolytic subunit	HanXRQChr10g0283281	67374850	67377076
Root.Biomass.Allocation.10.1	Well-watered	10	23215730	209437850	Putative photosystem antenna protein-like	HanXRQChr10g0283291	67377365	67379065
Root.Biomass.Allocation.10.1	Well-watered	10	23215730	209437850	Uncharacterized protein | partly supported by expression data	HanXRQChr10g0283301	67888051	67889665
Root.Biomass.Allocation.10.1	Well-watered	10	23215730	209437850	Putative glycoside hydrolase superfamily	HanXRQChr10g0283321	67891726	67892625
Root.Biomass.Allocation.10.1	Well-watered	10	23215730	209437850	Uncharacterized protein | conserved in plant genome(s) | supported by expression data	HanXRQChr10g0283331	68041403	68044316
Root.Biomass.Allocation.10.1	Well-watered	10	23215730	209437850	Probable transmembrane amino acid transporter family protein	HanXRQChr10g0283341	68045132	68054523
Root.Biomass.Allocation.10.1	Well-watered	10	23215730	209437850	Probable PENTATRICOPEPTIDE REPEAT 596	HanXRQChr10g0283351	68212333	68216158
Root.Biomass.Allocation.10.1	Well-watered	10	23215730	209437850	Putative PLAT/LH2 domain	HanXRQChr10g0283361	68217162	68224666
Root.Biomass.Allocation.10.1	Well-watered	10	23215730	209437850	Probable insulinase (Peptidase family M16) family protein	HanXRQChr10g0283371	68437064	68448616
Root.Biomass.Allocation.10.1	Well-watered	10	23215730	209437850	Putative UDP-glucuronosyl/UDP-glucosyltransferase	HanXRQChr10g0283381	68448973	68450621
Root.Biomass.Allocation.10.1	Well-watered	10	23215730	209437850	Putative retrotransposon gag domain	HanXRQChr10g0283391	68459095	68463663
Root.Biomass.Allocation.10.1	Well-watered	10	23215730	209437850	Putative galactose-binding domain-like	HanXRQChr10g0283421	68542337	68552622
Root.Biomass.Allocation.10.1	Well-watered	10	23215730	209437850	Putative exostosin-like	HanXRQChr10g0283431	68554435	68554888
Root.Biomass.Allocation.10.1	Well-watered	10	23215730	209437850	Uncharacterized protein | partly supported by expression data	HanXRQChr10g0283451	68555148	68555971
Root.Biomass.Allocation.10.1	Well-watered	10	23215730	209437850	Uncharacterized protein | supported by expression data	HanXRQChr10g0283461	68595908	68597349
Root.Biomass.Allocation.10.1	Well-watered	10	23215730	209437850	Uncharacterized protein | supported by expression data	HanXRQChr10g0283471	68621670	68623897
Root.Biomass.Allocation.10.1	Well-watered	10	23215730	209437850	Probable CLUB	HanXRQChr10g0283481	68711093	68720841
Root.Biomass.Allocation.10.1	Well-watered	10	23215730	209437850	Probable cyclophilin-like peptidyl-prolyl cis-trans isomerase family protein	HanXRQChr10g0283491	68725956	68730874
Root.Biomass.Allocation.10.1	Well-watered	10	23215730	209437850	Uncharacterized protein | partly conserved in plant genome(s) | supported by expression data	HanXRQChr10g0283501	68757661	68763702
Root.Biomass.Allocation.10.1	Well-watered	10	23215730	209437850	Putative vacuolar protein sorting-associated protein Ist1	HanXRQChr10g0283511	69069110	69069942
Root.Biomass.Allocation.10.1	Well-watered	10	23215730	209437850	Probable lipoyl synthase | mitochondrial	HanXRQChr10g0283521	69126053	69139084
Root.Biomass.Allocation.10.1	Well-watered	10	23215730	209437850	Uncharacterized protein | supported by expression data	HanXRQChr10g0283531	69313629	69314717
Root.Biomass.Allocation.10.1	Well-watered	10	23215730	209437850	Probable peroxisomal membrane 22 kDa (Mpv17/PMP22) family protein	HanXRQChr10g0283541	69317939	69320880
Root.Biomass.Allocation.10.1	Well-watered	10	23215730	209437850	Uncharacterized protein | conserved in plant genome(s) | supported by expression data	HanXRQChr10g0283551	69322685	69323065
Root.Biomass.Allocation.10.1	Well-watered	10	23215730	209437850	Putative DNA/RNA helicase | ATP-dependent | DEAH-box type | conserved site | RNA helicase | ATP-dependent DEAH box | HrpB-type | P-loop containing nucleoside triphosphate hydrolase	HanXRQChr10g0283561	69367911	69374568
Root.Biomass.Allocation.10.1	Well-watered	10	23215730	209437850	Putative zinc finger | BED-type | HAT | C-terminal dimerisation domain | Ribonuclease H-like domain | hAT-like transposase | RNase-H fold | P-loop containing nucleoside triphosphate hydrolase	HanXRQChr10g0283571	69374619	69379924
Root.Biomass.Allocation.10.1	Well-watered	10	23215730	209437850	Probable glutamate receptor 2	HanXRQChr10g0283581	69386769	69391887
Root.Biomass.Allocation.10.1	Well-watered	10	23215730	209437850	Uncharacterized protein	HanXRQChr10g0283591	69532469	69535285
Root.Biomass.Allocation.10.1	Well-watered	10	23215730	209437850	Uncharacterized protein	HanXRQChr10g0283601	69591324	69598224
Root.Biomass.Allocation.10.1	Well-watered	10	23215730	209437850	Uncharacterized protein | supported by expression data	HanXRQChr10g0283611	69717858	69722106
Root.Biomass.Allocation.10.1	Well-watered	10	23215730	209437850	Putative actin family	HanXRQChr10g0283621	69723139	69727528
Root.Biomass.Allocation.10.1	Well-watered	10	23215730	209437850	Uncharacterized protein | supported by expression data	HanXRQChr10g0283631	69795774	69797763
Root.Biomass.Allocation.10.1	Well-watered	10	23215730	209437850	Probable NAD(P)H-quinone oxidoreductase subunit 4L | chloroplastic	HanXRQChr10g0283641	69881602	69881905
Root.Biomass.Allocation.10.1	Well-watered	10	23215730	209437850	Putative protein of unknown function DUF3475	HanXRQChr10g0283651	70335367	70337829
Root.Biomass.Allocation.10.1	Well-watered	10	23215730	209437850	Uncharacterized protein | supported by expression data	HanXRQChr10g0283661	70545801	70548328
Root.Biomass.Allocation.10.1	Well-watered	10	23215730	209437850	Uncharacterized protein | partly supported by expression data	HanXRQChr10g0283671	70651314	70654162
Root.Biomass.Allocation.10.1	Well-watered	10	23215730	209437850	Putative S locus-related glycoprotein 1 binding pollen coat protein	HanXRQChr10g0283681	70658059	70658471
Root.Biomass.Allocation.10.1	Well-watered	10	23215730	209437850	Putative P-loop containing nucleoside triphosphate hydrolase	HanXRQChr10g0283701	70831819	70832850
Root.Biomass.Allocation.10.1	Well-watered	10	23215730	209437850	Putative leucine-rich repeat domain | L domain-like	HanXRQChr10g0283711	70837719	70838354
Root.Biomass.Allocation.10.1	Well-watered	10	23215730	209437850	Uncharacterized protein | supported by expression data	HanXRQChr10g0283721	70838614	70841281
Root.Biomass.Allocation.10.1	Well-watered	10	23215730	209437850	Putative leucine-rich repeat domain | L domain-like	HanXRQChr10g0283741	70844501	70845376
Root.Biomass.Allocation.10.1	Well-watered	10	23215730	209437850	Putative leucine-rich repeat domain | L domain-like	HanXRQChr10g0283751	70845670	70846758
Root.Biomass.Allocation.10.1	Well-watered	10	23215730	209437850	Uncharacterized protein | partly supported by expression data	HanXRQChr10g0283761	70847260	70851725
Root.Biomass.Allocation.10.1	Well-watered	10	23215730	209437850	Uncharacterized protein | supported by expression data	HanXRQChr10g0283771	70861587	70864221
Root.Biomass.Allocation.10.1	Well-watered	10	23215730	209437850	Putative leucine-rich repeat domain | L domain-like	HanXRQChr10g0283781	71051464	71052245
Root.Biomass.Allocation.10.1	Well-watered	10	23215730	209437850	Putative leucine-rich repeat domain | L domain-like	HanXRQChr10g0283811	71052863	71053216
Root.Biomass.Allocation.10.1	Well-watered	10	23215730	209437850	Putative leucine-rich repeat-containing N-terminal | plant-type | Leucine-rich repeat domain | L domain-like	HanXRQChr10g0283821	71059736	71060272
Root.Biomass.Allocation.10.1	Well-watered	10	23215730	209437850	Probable VQ motif-containing protein	HanXRQChr10g0283831	71738472	71738972
Root.Biomass.Allocation.10.1	Well-watered	10	23215730	209437850	Uncharacterized protein | supported by expression data	HanXRQChr10g0283841	72117973	72125927
Root.Biomass.Allocation.10.1	Well-watered	10	23215730	209437850	Probable cysteine/Histidine-rich C1 domain family protein	HanXRQChr10g0283851	72126702	72127436
Root.Biomass.Allocation.10.1	Well-watered	10	23215730	209437850	Putative WRC domain | Growth-regulating factor	HanXRQChr10g0283861	72283900	72286091
Root.Biomass.Allocation.10.1	Well-watered	10	23215730	209437850	Putative PMR5 N-terminal domain | PC-Esterase | Trichome birefringence/trichome birefringence-like 1	HanXRQChr10g0283871	72465918	72469101
Root.Biomass.Allocation.10.1	Well-watered	10	23215730	209437850	Putative metallo-dependent phosphatase-like	HanXRQChr10g0283881	72751830	72753315
Root.Biomass.Allocation.10.1	Well-watered	10	23215730	209437850	Putative domain of unknown function DUF239	HanXRQChr10g0283891	72766517	72768654
Root.Biomass.Allocation.10.1	Well-watered	10	23215730	209437850	Putative oxoglutarate/iron-dependent dioxygenase | Non-haem dioxygenase N-terminal domain | Isopenicillin N synthase-like	HanXRQChr10g0283901	72893150	72895124
Root.Biomass.Allocation.10.1	Well-watered	10	23215730	209437850	Putative ulp1 protease family | C-terminal catalytic domain	HanXRQChr10g0283911	73009398	73019918
Root.Biomass.Allocation.10.1	Well-watered	10	23215730	209437850	Uncharacterized protein | conserved in plant genome(s) | supported by expression data	HanXRQChr10g0283921	73022530	73027068
Root.Biomass.Allocation.10.1	Well-watered	10	23215730	209437850	Putative F-box domain | Leucine-rich repeat domain | L domain-like	HanXRQChr10g0283931	73034821	73037404
Root.Biomass.Allocation.10.1	Well-watered	10	23215730	209437850	Putative golgi apparatus membrane protein TVP15	HanXRQChr10g0283941	73071010	73073391
Root.Biomass.Allocation.10.1	Well-watered	10	23215730	209437850	Probable pollen-specific protein SF3	HanXRQChr10g0283951	73350359	73351862
Root.Biomass.Allocation.10.1	Well-watered	10	23215730	209437850	Probable telomere repeat binding factor 1	HanXRQChr10g0283961	73377985	73382431
Root.Biomass.Allocation.10.1	Well-watered	10	23215730	209437850	Uncharacterized protein | conserved in plant genome(s) | supported by expression data	HanXRQChr10g0283971	73547785	73548903
Root.Biomass.Allocation.10.1	Well-watered	10	23215730	209437850	Probable signal peptidase complex subunit 3	HanXRQChr10g0283981	73606885	73611095
Root.Biomass.Allocation.10.1	Well-watered	10	23215730	209437850	Probable translation initiation factor 3 subunit H1	HanXRQChr10g0283991	73612240	73621023
Root.Biomass.Allocation.10.1	Well-watered	10	23215730	209437850	Probable histone H2B.1	HanXRQChr10g0284001	73625376	73625795
Root.Biomass.Allocation.10.1	Well-watered	10	23215730	209437850	Putative nucleic acid-binding | OB-fold	HanXRQChr10g0284011	74079031	74080618
Root.Biomass.Allocation.10.1	Well-watered	10	23215730	209437850	Putative nucleic acid-binding | OB-fold	HanXRQChr10g0284021	74080669	74082809
Root.Biomass.Allocation.10.1	Well-watered	10	23215730	209437850	Probable squalene synthase	HanXRQChr10g0284051	74568618	74573104
Root.Biomass.Allocation.10.1	Well-watered	10	23215730	209437850	Putative glycoside hydrolase family 9 | Six-hairpin glycosidase-like	HanXRQChr10g0284061	74595555	74597601
Root.Biomass.Allocation.10.1	Well-watered	10	23215730	209437850	Putative aldolase-type TIM barrel	HanXRQChr10g0284071	75067544	75068024
Root.Biomass.Allocation.10.1	Well-watered	10	23215730	209437850	Putative aldolase-type TIM barrel	HanXRQChr10g0284081	75068226	75068618
Root.Biomass.Allocation.10.1	Well-watered	10	23215730	209437850	Probable 12-oxophytodienoate reductase 2	HanXRQChr10g0284091	75207139	75210267
Root.Biomass.Allocation.10.1	Well-watered	10	23215730	209437850	Uncharacterized protein | partly supported by expression data	HanXRQChr10g0284101	75528792	75529323
Root.Biomass.Allocation.10.1	Well-watered	10	23215730	209437850	Putative glutathione S-transferase | C-terminal-like	HanXRQChr10g0284111	75805373	75808133
Root.Biomass.Allocation.10.1	Well-watered	10	23215730	209437850	Putative S-crystallin	HanXRQChr10g0284121	75809789	75811701
Root.Biomass.Allocation.10.1	Well-watered	10	23215730	209437850	Uncharacterized protein | supported by expression data	HanXRQChr10g0284131	75838454	75840932
Root.Biomass.Allocation.10.1	Well-watered	10	23215730	209437850	Probable glutathione S-transferase TAU 21	HanXRQChr10g0284161	75967375	75968503
Root.Biomass.Allocation.10.1	Well-watered	10	23215730	209437850	Uncharacterized protein | supported by expression data	HanXRQChr10g0284171	75994582	75996635
Root.Biomass.Allocation.10.1	Well-watered	10	23215730	209437850	Putative S-crystallin	HanXRQChr10g0284191	76026203	76027766
Root.Biomass.Allocation.10.1	Well-watered	10	23215730	209437850	Putative S-crystallin	HanXRQChr10g0284201	76097401	76098483
Root.Biomass.Allocation.10.1	Well-watered	10	23215730	209437850	Putative F-box domain	HanXRQChr10g0284221	76207524	76208129
Root.Biomass.Allocation.10.1	Well-watered	10	23215730	209437850	Putative F-box domain	HanXRQChr10g0284231	76211140	76211943
Root.Biomass.Allocation.10.1	Well-watered	10	23215730	209437850	Uncharacterized protein | partly supported by expression data	HanXRQChr10g0284241	76212394	76219194
Root.Biomass.Allocation.10.1	Well-watered	10	23215730	209437850	Putative F-box domain	HanXRQChr10g0284251	76298114	76298917
Root.Biomass.Allocation.10.1	Well-watered	10	23215730	209437850	Uncharacterized protein | supported by expression data	HanXRQChr10g0284261	76307905	76312651
Root.Biomass.Allocation.10.1	Well-watered	10	23215730	209437850	Putative myc-type | basic helix-loop-helix (bHLH) domain	HanXRQChr10g0284271	76436596	76438131
Root.Biomass.Allocation.10.1	Well-watered	10	23215730	209437850	Probable WRKY DNA-binding protein 61	HanXRQChr10g0284281	76515979	76518071
Root.Biomass.Allocation.10.1	Well-watered	10	23215730	209437850	Putative probable transposase | Ptta/En/Spm | plant	HanXRQChr10g0284291	76519831	76522578
Root.Biomass.Allocation.10.1	Well-watered	10	23215730	209437850	Uncharacterized protein | supported by expression data	HanXRQChr10g0284301	76522629	76525434
Root.Biomass.Allocation.10.1	Well-watered	10	23215730	209437850	Probable SPFH/Band 7/PHB domain-containing membrane-associated protein family	HanXRQChr10g0284311	76788021	76791666
Root.Biomass.Allocation.10.1	Well-watered	10	23215730	209437850	Putative phospholipid/glycerol acyltransferase | Acyltransferase | C-terminal domain	HanXRQChr10g0284321	76833322	76839306
Root.Biomass.Allocation.10.1	Well-watered	10	23215730	209437850	Probable nuclear RNA polymerase A1	HanXRQChr10g0284331	76839855	76853258
Root.Biomass.Allocation.10.1	Well-watered	10	23215730	209437850	Uncharacterized protein | conserved in plant genome(s)	HanXRQChr10g0284341	76929041	76931119
Root.Biomass.Allocation.10.1	Well-watered	10	23215730	209437850	Probable GNS1/SUR4 membrane protein family	HanXRQChr10g0284351	76952589	76953392
Root.Biomass.Allocation.10.1	Well-watered	10	23215730	209437850	Probable lung seven transmembrane receptor family protein	HanXRQChr10g0284361	77063566	77067952
Root.Biomass.Allocation.10.1	Well-watered	10	23215730	209437850	Probable homolog of separase	HanXRQChr10g0284371	77081396	77099073
Root.Biomass.Allocation.10.1	Well-watered	10	23215730	209437850	Uncharacterized protein | supported by expression data	HanXRQChr10g0284381	77100120	77101707
Root.Biomass.Allocation.10.1	Well-watered	10	23215730	209437850	Uncharacterized protein | partly supported by expression data	HanXRQChr10g0284391	77129239	77129712
Root.Biomass.Allocation.10.1	Well-watered	10	23215730	209437850	Probable ribosomal L18p/L5e family protein	HanXRQChr10g0284401	77138690	77141361
Root.Biomass.Allocation.10.1	Well-watered	10	23215730	209437850	Putative cGMP-dependent kinase	HanXRQChr10g0284411	77168344	77171994
Root.Biomass.Allocation.10.1	Well-watered	10	23215730	209437850	Uncharacterized protein | conserved in plant genome(s) | supported by expression data	HanXRQChr10g0284421	77218967	77222853
Root.Biomass.Allocation.10.1	Well-watered	10	23215730	209437850	Putative WRKY domain	HanXRQChr10g0284431	77447178	77449964
Root.Biomass.Allocation.10.1	Well-watered	10	23215730	209437850	Putative dnaJ domain	HanXRQChr10g0284441	77704515	77731133
Root.Biomass.Allocation.10.1	Well-watered	10	23215730	209437850	Probable FUNCTIONS IN: molecular_function unknown	HanXRQChr10g0284451	77732492	77735880
Root.Biomass.Allocation.10.1	Well-watered	10	23215730	209437850	Putative bulb-type lectin domain	HanXRQChr10g0284461	77779913	77780320
Root.Biomass.Allocation.10.1	Well-watered	10	23215730	209437850	Putative S-locus glycoprotein domain | Bulb-type lectin domain | Serine/threonine/dual specificity protein kinase | catalytic domain | PAN/Apple domain | Vascular endothelial growth factor receptor 2 (VEGFR2) | Concanavalin A-like lectin/glucanase domain | S-receptor-like serine/threonine-protein kinase	HanXRQChr10g0284471	77817639	77820499
Root.Biomass.Allocation.10.1	Well-watered	10	23215730	209437850	Putative bulb-type lectin domain | Protein kinase-like domain | Concanavalin A-like lectin/glucanase domain	HanXRQChr10g0284481	77862152	77887279
Root.Biomass.Allocation.10.1	Well-watered	10	23215730	209437850	Uncharacterized protein | supported by expression data	HanXRQChr10g0284491	77947311	77956162
Root.Biomass.Allocation.10.1	Well-watered	10	23215730	209437850	Uncharacterized protein | supported by expression data	HanXRQChr10g0284501	77958907	77961508
Root.Biomass.Allocation.10.1	Well-watered	10	23215730	209437850	Probable G-type lectin S-receptor-like serine/threonine-protein kinase At4g03230	HanXRQChr10g0284511	77979203	77983682
Root.Biomass.Allocation.10.1	Well-watered	10	23215730	209437850	Putative S-locus glycoprotein domain | Bulb-type lectin domain | PAN/Apple domain | Protein kinase-like domain | Concanavalin A-like lectin/glucanase domain | S-receptor-like serine/threonine-protein kinase	HanXRQChr10g0284521	78205256	78224410
Root.Biomass.Allocation.10.1	Well-watered	10	23215730	209437850	Probable 6-phosphogluconate dehydrogenase family protein	HanXRQChr10g0284531	78260609	78261547
Root.Biomass.Allocation.10.1	Well-watered	10	23215730	209437850	Probable pentatricopeptide repeat (PPR) superfamily protein	HanXRQChr10g0284541	78305831	78310832
Root.Biomass.Allocation.10.1	Well-watered	10	23215730	209437850	Putative oxoglutarate/iron-dependent dioxygenase | Alpha-ketoglutarate-dependent dioxygenase AlkB-like	HanXRQChr10g0284561	78344529	78347511
Root.Biomass.Allocation.10.1	Well-watered	10	23215730	209437850	Probable phosphatidylinositol-4-phosphate 5-kinase family protein	HanXRQChr10g0284571	78477859	78486289
Root.Biomass.Allocation.10.1	Well-watered	10	23215730	209437850	Putative ankyrin repeat-containing domain	HanXRQChr10g0284581	78726899	78732860
Root.Biomass.Allocation.10.1	Well-watered	10	23215730	209437850	Putative ribosomal protein S21e	HanXRQChr10g0284591	78739770	78740285
Root.Biomass.Allocation.10.1	Well-watered	10	23215730	209437850	Putative ACT domain | Ankyrin repeat-containing domain	HanXRQChr10g0284601	78741766	78742838
Root.Biomass.Allocation.10.1	Well-watered	10	23215730	209437850	Uncharacterized protein | partly conserved in plant genome(s) | supported by expression data	HanXRQChr10g0284611	78744608	78747514
Root.Biomass.Allocation.10.1	Well-watered	10	23215730	209437850	Probable sinapoylglucose 1	HanXRQChr10g0284631	78822054	78824705
Root.Biomass.Allocation.10.1	Well-watered	10	23215730	209437850	Uncharacterized protein | partly conserved in plant genome(s) | supported by expression data	HanXRQChr10g0284641	78847083	78872367
Root.Biomass.Allocation.10.1	Well-watered	10	23215730	209437850	Putative gag-polypeptide of LTR copia-type	HanXRQChr10g0284651	78880962	78881619
Root.Biomass.Allocation.10.1	Well-watered	10	23215730	209437850	Uncharacterized protein | supported by expression data	HanXRQChr10g0284661	78881670	78882908
Root.Biomass.Allocation.10.1	Well-watered	10	23215730	209437850	Probable magnesium transporter MRS2-E	HanXRQChr10g0284671	79003009	79006008
Root.Biomass.Allocation.10.1	Well-watered	10	23215730	209437850	Putative cyclin-like	HanXRQChr10g0284681	79032469	79034297
Root.Biomass.Allocation.10.1	Well-watered	10	23215730	209437850	Probable xanthine/uracil permease family protein	HanXRQChr10g0284701	79103694	79106967
Root.Biomass.Allocation.10.1	Well-watered	10	23215730	209437850	Putative XYPPX repeat	HanXRQChr10g0284711	79161843	79165850
Root.Biomass.Allocation.10.1	Well-watered	10	23215730	209437850	Putative FKBP-type peptidyl-prolyl cis-trans isomerase domain | Peptidyl-prolyl cis-trans isomerase | FKBP-type	HanXRQChr10g0284721	79168875	79172755
Root.Biomass.Allocation.10.1	Well-watered	10	23215730	209437850	Putative IQ motif | EF-hand binding site	HanXRQChr10g0284731	79172806	79174390
Root.Biomass.Allocation.10.1	Well-watered	10	23215730	209437850	Uncharacterized protein	HanXRQChr10g0284751	79394993	79397827
Root.Biomass.Allocation.10.1	Well-watered	10	23215730	209437850	Uncharacterized protein | partly supported by expression data	HanXRQChr10g0284761	79732695	79757061
Root.Biomass.Allocation.10.1	Well-watered	10	23215730	209437850	Uncharacterized protein | partly supported by expression data	HanXRQChr10g0284771	79780888	79798180
Root.Biomass.Allocation.10.1	Well-watered	10	23215730	209437850	Uncharacterized protein | supported by expression data	HanXRQChr10g0284781	79881947	79884573
Root.Biomass.Allocation.10.1	Well-watered	10	23215730	209437850	Putative NAD(P)-binding domain | Fatty acyl-CoA reductase	HanXRQChr10g0284791	79939230	79941137
Root.Biomass.Allocation.10.1	Well-watered	10	23215730	209437850	Probable putative xanthine/uracil permease C887.17	HanXRQChr10g0284801	80146317	80148071
Root.Biomass.Allocation.10.1	Well-watered	10	23215730	209437850	Uncharacterized protein | supported by expression data	HanXRQChr10g0284811	80159597	80170882
Root.Biomass.Allocation.10.1	Well-watered	10	23215730	209437850	Uncharacterized protein | supported by expression data	HanXRQChr10g0284821	80170933	80174170
Root.Biomass.Allocation.10.1	Well-watered	10	23215730	209437850	Putative glycoside hydrolase | family 32 | Concanavalin A-like lectin/glucanase domain | Glycosyl hydrolase | five-bladed beta-propellor domain	HanXRQChr10g0284831	80460930	80466368
Root.Biomass.Allocation.10.1	Well-watered	10	23215730	209437850	Uncharacterized protein | partly supported by expression data	HanXRQChr10g0284841	80662034	80664511
Root.Biomass.Allocation.10.1	Well-watered	10	23215730	209437850	Putative glucose/ribitol dehydrogenase	HanXRQChr10g0284851	80798344	80801054
Root.Biomass.Allocation.10.1	Well-watered	10	23215730	209437850	Putative UDP-glucuronosyl/UDP-glucosyltransferase	HanXRQChr10g0284861	80817305	80817826
Root.Biomass.Allocation.10.1	Well-watered	10	23215730	209437850	Putative NAD(P)-binding domain | Fatty acyl-CoA reductase	HanXRQChr10g0284871	81399526	81423309
Root.Biomass.Allocation.10.1	Well-watered	10	23215730	209437850	Putative zinc finger | RING/FYVE/PHD-type	HanXRQChr10g0284881	81537839	81538126
Root.Biomass.Allocation.10.1	Well-watered	10	23215730	209437850	Putative zinc finger | RING/FYVE/PHD-type	HanXRQChr10g0284891	81572815	81573840
Root.Biomass.Allocation.10.1	Well-watered	10	23215730	209437850	Uncharacterized protein | partly supported by expression data	HanXRQChr10g0284901	81619285	81621493
Root.Biomass.Allocation.10.1	Well-watered	10	23215730	209437850	Uncharacterized protein | conserved in plant genome(s) | supported by expression data	HanXRQChr10g0284911	81630833	81633133
Root.Biomass.Allocation.10.1	Well-watered	10	23215730	209437850	Putative transferase | Chloramphenicol acetyltransferase-like domain	HanXRQChr10g0284931	81637025	81637795
Root.Biomass.Allocation.10.1	Well-watered	10	23215730	209437850	Putative transferase | Chloramphenicol acetyltransferase-like domain	HanXRQChr10g0284941	81717206	81718471
Root.Biomass.Allocation.10.1	Well-watered	10	23215730	209437850	Uncharacterized protein | supported by expression data	HanXRQChr10g0284951	81965084	81965385
Root.Biomass.Allocation.10.1	Well-watered	10	23215730	209437850	Putative GTP cyclohydrolase II | RibA | GTP cyclohydrolase II	HanXRQChr10g0284961	81980747	81982533
Root.Biomass.Allocation.10.1	Well-watered	10	23215730	209437850	Probable COBRA-like protein 2	HanXRQChr10g0284971	82195883	82199160
Root.Biomass.Allocation.10.1	Well-watered	10	23215730	209437850	Putative NAD(P)-binding domain | Polyketide synthase | enoylreductase domain	HanXRQChr10g0284981	82354162	82356056
Root.Biomass.Allocation.10.1	Well-watered	10	23215730	209437850	Putative L-threonine 3-dehydrogenase | NAD(P)-binding domain	HanXRQChr10g0284991	82368662	82370556
Root.Biomass.Allocation.10.1	Well-watered	10	23215730	209437850	Putative beta-L-arabinofuranosidase | GH127	HanXRQChr10g0285001	82477945	82482913
Root.Biomass.Allocation.10.1	Well-watered	10	23215730	209437850	Probable ADP | ATP carrier protein 2 | mitochondrial	HanXRQChr10g0285011	82513964	82516471
Root.Biomass.Allocation.10.1	Well-watered	10	23215730	209437850	Putative zinc finger C2H2-type/integrase DNA-binding domain	HanXRQChr10g0285021	82590747	82593237
Root.Biomass.Allocation.10.1	Well-watered	10	23215730	209437850	Probable dicarboxylate transporter 1 | chloroplastic	HanXRQChr10g0285031	82677261	82680918
Root.Biomass.Allocation.10.1	Well-watered	10	23215730	209437850	Probable DNA-binding protein with MIZ/SP-RING zinc finger | PHD-finger and SAP domain	HanXRQChr10g0285041	82730226	82740866
Root.Biomass.Allocation.10.1	Well-watered	10	23215730	209437850	Probable vacuolar ATP synthase subunit D (VATD) / V-ATPase D subunit / vacuolar proton pump D subunit (VATPD)	HanXRQChr10g0285051	82742808	82745752
Root.Biomass.Allocation.10.1	Well-watered	10	23215730	209437850	Uncharacterized protein | supported by expression data	HanXRQChr10g0285061	82867775	82869439
Root.Biomass.Allocation.10.1	Well-watered	10	23215730	209437850	Putative mlo-related protein	HanXRQChr10g0285071	82919004	82925469
Root.Biomass.Allocation.10.1	Well-watered	10	23215730	209437850	Probable C2H2-like zinc finger protein	HanXRQChr10g0285081	83152821	83155252
Root.Biomass.Allocation.10.1	Well-watered	10	23215730	209437850	Putative FAS1 domain	HanXRQChr10g0285091	83162140	83162895
Root.Biomass.Allocation.10.1	Well-watered	10	23215730	209437850	Putative WD40/YVTN repeat-like-containing domain	HanXRQChr10g0285101	83205501	83214036
Root.Biomass.Allocation.10.1	Well-watered	10	23215730	209437850	Probable AGAMOUS-like 44	HanXRQChr10g0285111	83589386	83614713
Root.Biomass.Allocation.10.1	Well-watered	10	23215730	209437850	Uncharacterized conserved protein	HanXRQChr10g0285121	83680183	83686311
Root.Biomass.Allocation.10.1	Well-watered	10	23215730	209437850	Probable magnesium transporter CorA-like family protein	HanXRQChr10g0285131	83701934	83704876
Root.Biomass.Allocation.10.1	Well-watered	10	23215730	209437850	Putative heat shock protein 70 family | Heat shock protein 70kD | peptide-binding domain | Heat shock protein 70kD | C-terminal domain	HanXRQChr10g0285161	83705928	83710021
Root.Biomass.Allocation.10.1	Well-watered	10	23215730	209437850	Probable fatty acid amide hydrolase	HanXRQChr10g0285171	83861515	83869216
Root.Biomass.Allocation.10.1	Well-watered	10	23215730	209437850	Putative rho-associated protein kinase 1/2	HanXRQChr10g0285181	83869267	83874837
Root.Biomass.Allocation.10.1	Well-watered	10	23215730	209437850	Putative nucleotide-binding alpha-beta plait domain	HanXRQChr10g0285191	83890179	83891044
Root.Biomass.Allocation.10.1	Well-watered	10	23215730	209437850	Putative leucine-rich repeat domain | L domain-like	HanXRQChr10g0285201	83891209	83893726
Root.Biomass.Allocation.10.1	Well-watered	10	23215730	209437850	Uncharacterized protein	HanXRQChr10g0285211	83895717	83896125
Root.Biomass.Allocation.10.1	Well-watered	10	23215730	209437850	Putative myc-type | basic helix-loop-helix (bHLH) domain	HanXRQChr10g0285221	83896176	83897431
Root.Biomass.Allocation.10.1	Well-watered	10	23215730	209437850	Uncharacterized conserved protein	HanXRQChr10g0285231	83927036	83930718
Root.Biomass.Allocation.10.1	Well-watered	10	23215730	209437850	Putative serine/threonine/dual specificity protein kinase | catalytic domain | Protein kinase-like domain | Leucine-rich repeat-containing N-terminal | plant-type | Leucine-rich repeat domain | L domain-like	HanXRQChr10g0285241	83933108	83936319
Root.Biomass.Allocation.10.1	Well-watered	10	23215730	209437850	Putative GPCR kinase	HanXRQChr10g0285251	83955078	83955955
Root.Biomass.Allocation.10.1	Well-watered	10	23215730	209437850	Uncharacterized protein | partly supported by expression data	HanXRQChr10g0285261	83956519	83960248
Root.Biomass.Allocation.10.1	Well-watered	10	23215730	209437850	Putative protein kinase-like domain	HanXRQChr10g0285271	83960425	83960943
Root.Biomass.Allocation.10.1	Well-watered	10	23215730	209437850	Putative reverse transcriptase | RNA-dependent DNA polymerase	HanXRQChr10g0285291	83961116	83962723
Root.Biomass.Allocation.10.1	Well-watered	10	23215730	209437850	Putative ribonuclease H-like domain | GAG-pre-integrase domain	HanXRQChr10g0285301	83963488	83964899
Root.Biomass.Allocation.10.1	Well-watered	10	23215730	209437850	Uncharacterized protein | partly supported by expression data	HanXRQChr10g0285311	83964950	83966659
Root.Biomass.Allocation.10.1	Well-watered	10	23215730	209437850	Putative leucine-rich repeat-containing N-terminal | plant-type | Leucine-rich repeat domain | L domain-like	HanXRQChr10g0285321	84311195	84312337
Root.Biomass.Allocation.10.1	Well-watered	10	23215730	209437850	Uncharacterized protein | supported by expression data	HanXRQChr10g0285341	85038747	85040003
Root.Biomass.Allocation.10.1	Well-watered	10	23215730	209437850	Putative protein of unknown function DUF674	HanXRQChr10g0285351	85088954	85089517
Root.Biomass.Allocation.10.1	Well-watered	10	23215730	209437850	Putative protein of unknown function DUF674	HanXRQChr10g0285361	85090804	85091906
Root.Biomass.Allocation.10.1	Well-watered	10	23215730	209437850	Putative protein of unknown function DUF674	HanXRQChr10g0285371	85092656	85093279
Root.Biomass.Allocation.10.1	Well-watered	10	23215730	209437850	Putative acetyl-CoA carboxylase | alpha subunit | Acetyl-coenzyme A carboxyltransferase | C-terminal | ClpP/crotonase-like domain	HanXRQChr10g0285381	85124089	85131629
Root.Biomass.Allocation.10.1	Well-watered	10	23215730	209437850	Probable receptor like protein 48	HanXRQChr10g0285391	85297951	85299659
Root.Biomass.Allocation.10.1	Well-watered	10	23215730	209437850	Putative leucine-rich repeat domain | L domain-like	HanXRQChr10g0285401	85357473	85359591
Root.Biomass.Allocation.10.1	Well-watered	10	23215730	209437850	Uncharacterized protein | partly supported by expression data	HanXRQChr10g0285411	85359678	85361782
Root.Biomass.Allocation.10.1	Well-watered	10	23215730	209437850	Putative root cap	HanXRQChr10g0285421	85535130	85537635
Root.Biomass.Allocation.10.1	Well-watered	10	23215730	209437850	Probable PEBP (phosphatidylethanolamine-binding protein) family protein	HanXRQChr10g0285431	85538511	85540219
Root.Biomass.Allocation.10.1	Well-watered	10	23215730	209437850	Putative G-patch domain | Tuftelin interacting protein | N-terminal domain | GC-rich sequence DNA-binding factor domain | Septin and tuftelin interacting protein	HanXRQChr10g0285441	85540941	85543910
Root.Biomass.Allocation.10.1	Well-watered	10	23215730	209437850	Putative BAG domain | Ubiquitin-related domain	HanXRQChr10g0285451	85552611	85556261
Root.Biomass.Allocation.10.1	Well-watered	10	23215730	209437850	Putative transcription factor GRAS	HanXRQChr10g0285471	85572914	85574314
Root.Biomass.Allocation.10.1	Well-watered	10	23215730	209437850	Probable transducin family protein / WD-40 repeat family protein	HanXRQChr10g0285481	85915015	85916989
Root.Biomass.Allocation.10.1	Well-watered	10	23215730	209437850	Uncharacterized protein | supported by expression data	HanXRQChr10g0285491	85918410	85921070
Root.Biomass.Allocation.10.1	Well-watered	10	23215730	209437850	Putative NSF attachment protein	HanXRQChr10g0285501	85961541	85963554
Root.Biomass.Allocation.10.1	Well-watered	10	23215730	209437850	Putative mitochondrial carrier domain	HanXRQChr10g0285511	85964168	85964811
Root.Biomass.Allocation.10.1	Well-watered	10	23215730	209437850	Putative harbinger transposase-derived protein	HanXRQChr10g0285531	86056558	86057827
Root.Biomass.Allocation.10.1	Well-watered	10	23215730	209437850	Putative peptidase S10 | serine carboxypeptidase | Alpha/Beta hydrolase fold	HanXRQChr10g0285541	86176970	86178354
Root.Biomass.Allocation.10.1	Well-watered	10	23215730	209437850	Probable DNA replication protein-related	HanXRQChr10g0285551	86267723	86269814
Root.Biomass.Allocation.10.1	Well-watered	10	23215730	209437850	Putative the fantastic four family	HanXRQChr10g0285561	87430086	87430835
Root.Biomass.Allocation.10.1	Well-watered	10	23215730	209437850	Putative t-SNARE	HanXRQChr10g0285571	87547253	87548491
Root.Biomass.Allocation.10.1	Well-watered	10	23215730	209437850	Putative small GTPase superfamily | EF-hand domain pair | P-loop containing nucleoside triphosphate hydrolase	HanXRQChr10g0285581	87696479	87705999
Root.Biomass.Allocation.10.1	Well-watered	10	23215730	209437850	Putative tubulin	HanXRQChr10g0285601	87710892	87711961
Root.Biomass.Allocation.10.1	Well-watered	10	23215730	209437850	Probable non-specific lipid-transfer protein 3	HanXRQChr10g0285611	87840594	87841776
Root.Biomass.Allocation.10.1	Well-watered	10	23215730	209437850	Uncharacterized protein | partly supported by expression data	HanXRQChr10g0285621	88175244	88175809
Root.Biomass.Allocation.10.1	Well-watered	10	23215730	209437850	Probable HSI2-like 1	HanXRQChr10g0285641	88187301	88194519
Root.Biomass.Allocation.10.1	Well-watered	10	23215730	209437850	Putative zinc finger | CCHC-type | Retrotransposon gag domain	HanXRQChr10g0285651	88259470	88264364
Root.Biomass.Allocation.10.1	Well-watered	10	23215730	209437850	Uncharacterized protein | supported by expression data	HanXRQChr10g0285671	88339564	88343011
Root.Biomass.Allocation.10.1	Well-watered	10	23215730	209437850	Probable DNAJ heat shock family protein	HanXRQChr10g0285681	88363348	88368737
Root.Biomass.Allocation.10.1	Well-watered	10	23215730	209437850	Probable aldolase-type TIM barrel family protein	HanXRQChr10g0285691	88368788	88371431
Root.Biomass.Allocation.10.1	Well-watered	10	23215730	209437850	Uncharacterized protein | supported by expression data	HanXRQChr10g0285701	88402859	88405662
Root.Biomass.Allocation.10.1	Well-watered	10	23215730	209437850	Putative NAD(P)-binding domain | Fatty acyl-CoA reductase	HanXRQChr10g0285711	88546938	88547354
Root.Biomass.Allocation.10.1	Well-watered	10	23215730	209437850	Putative NAD(P)-binding domain | Fatty acyl-CoA reductase	HanXRQChr10g0285721	88563369	88565657
Root.Biomass.Allocation.10.1	Well-watered	10	23215730	209437850	Putative fatty acyl-CoA reductase	HanXRQChr10g0285731	88567846	88568511
Root.Biomass.Allocation.10.1	Well-watered	10	23215730	209437850	Uncharacterized protein | supported by expression data	HanXRQChr10g0285741	88591791	88592363
Root.Biomass.Allocation.10.1	Well-watered	10	23215730	209437850	Putative MOSC | N-terminal beta barrel	HanXRQChr10g0285751	88611718	88614508
Root.Biomass.Allocation.10.1	Well-watered	10	23215730	209437850	Uncharacterized protein | supported by expression data	HanXRQChr10g0285761	88755125	88757963
Root.Biomass.Allocation.10.1	Well-watered	10	23215730	209437850	Putative histidine kinase-like ATPase | C-terminal domain	HanXRQChr10g0285771	88764567	88765701
Root.Biomass.Allocation.10.1	Well-watered	10	23215730	209437850	Putative harbinger transposase-derived protein | NAD(P)-binding domain	HanXRQChr10g0285781	88783181	88787398
Root.Biomass.Allocation.10.1	Well-watered	10	23215730	209437850	Putative glucose/ribitol dehydrogenase	HanXRQChr10g0285791	88852181	88854676
Root.Biomass.Allocation.10.1	Well-watered	10	23215730	209437850	Putative male sterility | NAD-binding | Fatty acyl-CoA reductase	HanXRQChr10g0285801	88988704	88989177
Root.Biomass.Allocation.10.1	Well-watered	10	23215730	209437850	Putative NAD(P)-binding domain | Fatty acyl-CoA reductase	HanXRQChr10g0285811	89013182	89015913
Root.Biomass.Allocation.10.1	Well-watered	10	23215730	209437850	Probable C2H2-type zinc finger family protein	HanXRQChr10g0285821	89144037	89146387
Root.Biomass.Allocation.10.1	Well-watered	10	23215730	209437850	Uncharacterized protein | partly supported by expression data	HanXRQChr10g0285831	89223635	89224591
Root.Biomass.Allocation.10.1	Well-watered	10	23215730	209437850	Putative cornichon	HanXRQChr10g0285841	89417326	89420298
Root.Biomass.Allocation.10.1	Well-watered	10	23215730	209437850	Putative myc-type | basic helix-loop-helix (bHLH) domain	HanXRQChr10g0285851	89441583	89444269
Root.Biomass.Allocation.10.1	Well-watered	10	23215730	209437850	Putative universal stress protein A	HanXRQChr10g0285861	89812245	89813825
Root.Biomass.Allocation.10.1	Well-watered	10	23215730	209437850	Putative cytochrome b5-like heme/steroid binding domain	HanXRQChr10g0285871	89846760	89848228
Root.Biomass.Allocation.10.1	Well-watered	10	23215730	209437850	Probable ABA-responsive element binding protein 3	HanXRQChr10g0285881	89862037	89868337
Root.Biomass.Allocation.10.1	Well-watered	10	23215730	209437850	Probable DHHC-type zinc finger family protein	HanXRQChr10g0285891	89868388	89871927
Root.Biomass.Allocation.10.1	Well-watered	10	23215730	209437850	Putative E3 ubiquitin-protein ligase BOI	HanXRQChr10g0285911	89918427	89919477
Root.Biomass.Allocation.10.1	Well-watered	10	23215730	209437850	Probable small and basic intrinsic protein 2 | 1	HanXRQChr10g0285921	89934555	89937330
Root.Biomass.Allocation.10.1	Well-watered	10	23215730	209437850	Probable magnesium-protoporphyrin IX monomethyl ester [oxidative] cyclase | chloroplastic	HanXRQChr10g0285931	89938420	89941566
Root.Biomass.Allocation.10.1	Well-watered	10	23215730	209437850	Uncharacterized protein | partly supported by expression data	HanXRQChr10g0285941	90022765	90028967
Root.Biomass.Allocation.10.1	Well-watered	10	23215730	209437850	Probable eukaryotic aspartyl protease family protein	HanXRQChr10g0285951	90151991	90159664
Root.Biomass.Allocation.10.1	Well-watered	10	23215730	209437850	Putative pentatricopeptide repeat	HanXRQChr10g0285961	90161150	90167455
Root.Biomass.Allocation.10.1	Well-watered	10	23215730	209437850	Putative aspartic peptidase A1 family | Aspartic peptidase domain | Xylanase inhibitor | C-terminal | Xylanase inhibitor | N-terminal	HanXRQChr10g0285971	90168591	90170117
Root.Biomass.Allocation.10.1	Well-watered	10	23215730	209437850	Probable INO80 ortholog	HanXRQChr10g0285981	90417322	90424431
Root.Biomass.Allocation.10.1	Well-watered	10	23215730	209437850	Uncharacterized conserved protein	HanXRQChr10g0285991	90523490	90525308
Root.Biomass.Allocation.10.1	Well-watered	10	23215730	209437850	Uncharacterized protein | supported by expression data	HanXRQChr10g0286001	90665868	90666592
Root.Biomass.Allocation.10.1	Well-watered	10	23215730	209437850	Putative phosphate-induced protein 1	HanXRQChr10g0286011	90703465	90704678
Root.Biomass.Allocation.10.1	Well-watered	10	23215730	209437850	Putative phosphate-induced protein 1	HanXRQChr10g0286031	90706321	90706906
Root.Biomass.Allocation.10.1	Well-watered	10	23215730	209437850	Uncharacterized protein | supported by expression data	HanXRQChr10g0286041	90708641	90711158
Root.Biomass.Allocation.10.1	Well-watered	10	23215730	209437850	Uncharacterized protein	HanXRQChr10g0286051	90802508	90810202
Root.Biomass.Allocation.10.1	Well-watered	10	23215730	209437850	Uncharacterized protein | partly supported by expression data	HanXRQChr10g0286061	90815689	90839768
Root.Biomass.Allocation.10.1	Well-watered	10	23215730	209437850	Putative tyrosine-protein kinase | non-receptor SYK/ZAP-70	HanXRQChr10g0286071	90839819	90843963
Root.Biomass.Allocation.10.1	Well-watered	10	23215730	209437850	Uncharacterized protein	HanXRQChr10g0286081	90844014	90847592
Root.Biomass.Allocation.10.1	Well-watered	10	23215730	209437850	Uncharacterized protein	HanXRQChr10g0286091	90852538	90852967
Root.Biomass.Allocation.10.1	Well-watered	10	23215730	209437850	Probable uncharacterised conserved protein UCP031279	HanXRQChr10g0286101	91505903	91506774
Root.Biomass.Allocation.10.1	Well-watered	10	23215730	209437850	Probable transducin family protein / WD-40 repeat family protein	HanXRQChr10g0286121	91914343	91919055
Root.Biomass.Allocation.10.1	Well-watered	10	23215730	209437850	Putative WD40/YVTN repeat-like-containing domain	HanXRQChr10g0286131	91929374	91934359
Root.Biomass.Allocation.10.1	Well-watered	10	23215730	209437850	Putative cation efflux protein | Cation efflux protein transmembrane domain	HanXRQChr10g0286141	92238851	92239363
Root.Biomass.Allocation.10.1	Well-watered	10	23215730	209437850	Uncharacterized protein | partly supported by expression data	HanXRQChr10g0286151	92241434	92242989
Root.Biomass.Allocation.10.1	Well-watered	10	23215730	209437850	Putative helicase | C-terminal | P-loop containing nucleoside triphosphate hydrolase	HanXRQChr10g0286161	92252932	92255391
Root.Biomass.Allocation.10.1	Well-watered	10	23215730	209437850	Putative reverse transcriptase | RNA-dependent DNA polymerase | Gag-polypeptide of LTR copia-type	HanXRQChr10g0286171	92325294	92330472
Root.Biomass.Allocation.10.1	Well-watered	10	23215730	209437850	Probable cyclin-related	HanXRQChr10g0286181	92362203	92365809
Root.Biomass.Allocation.10.1	Well-watered	10	23215730	209437850	Uncharacterized protein | supported by expression data	HanXRQChr10g0286191	92437321	92440457
Root.Biomass.Allocation.10.1	Well-watered	10	23215730	209437850	Uncharacterized protein | supported by expression data	HanXRQChr10g0286201	92539957	92541598
Root.Biomass.Allocation.10.1	Well-watered	10	23215730	209437850	Uncharacterized protein | partly supported by expression data	HanXRQChr10g0286211	92548850	92549465
Root.Biomass.Allocation.10.1	Well-watered	10	23215730	209437850	Putative protein of unknown function DUF3611	HanXRQChr10g0286221	92549758	92553879
Root.Biomass.Allocation.10.1	Well-watered	10	23215730	209437850	Putative reticulon	HanXRQChr10g0286231	92557956	92560231
Root.Biomass.Allocation.10.1	Well-watered	10	23215730	209437850	Probable protein unc-50 homolog	HanXRQChr10g0286241	92564641	92569956
Root.Biomass.Allocation.10.1	Well-watered	10	23215730	209437850	Putative EF-hand domain pair	HanXRQChr10g0286251	92615607	92615978
Root.Biomass.Allocation.10.1	Well-watered	10	23215730	209437850	Uncharacterized protein | supported by expression data	HanXRQChr10g0286261	92641603	92652730
Root.Biomass.Allocation.10.1	Well-watered	10	23215730	209437850	Probable core-2/I-branching beta-1 | 6-N-acetylglucosaminyltransferase family protein	HanXRQChr10g0286271	92822139	92828263
Root.Biomass.Allocation.10.1	Well-watered	10	23215730	209437850	Putative glucose/ribitol dehydrogenase	HanXRQChr10g0286281	93042200	93046034
Root.Biomass.Allocation.10.1	Well-watered	10	23215730	209437850	Putative protein kinase-like domain	HanXRQChr10g0286291	93127012	93133338
Root.Biomass.Allocation.10.1	Well-watered	10	23215730	209437850	Putative retrotransposon gag domain	HanXRQChr10g0286301	93398510	93399512
Root.Biomass.Allocation.10.1	Well-watered	10	23215730	209437850	Uncharacterized protein	HanXRQChr10g0286311	93415388	93421251
Root.Biomass.Allocation.10.1	Well-watered	10	23215730	209437850	Putative cytochrome P450	HanXRQChr10g0286321	93499262	93501382
Root.Biomass.Allocation.10.1	Well-watered	10	23215730	209437850	Putative glycoside hydrolase 38/57 | N-terminal domain	HanXRQChr10g0286331	93525062	93530114
Root.Biomass.Allocation.10.1	Well-watered	10	23215730	209437850	Putative cytochrome P450	HanXRQChr10g0286341	93708409	93709329
Root.Biomass.Allocation.10.1	Well-watered	10	23215730	209437850	Putative cytochrome P450	HanXRQChr10g0286351	93710053	93710691
Root.Biomass.Allocation.10.1	Well-watered	10	23215730	209437850	Probable cytochrome P450 93A3	HanXRQChr10g0286361	93811851	93813441
Root.Biomass.Allocation.10.1	Well-watered	10	23215730	209437850	Putative cytochrome P450	HanXRQChr10g0286371	93862418	93863367
Root.Biomass.Allocation.10.1	Well-watered	10	23215730	209437850	Putative cytochrome P450	HanXRQChr10g0286381	93897093	93897356
Root.Biomass.Allocation.10.1	Well-watered	10	23215730	209437850	Probable cytochrome P450 | family 93 | subfamily D | polypeptide 1	HanXRQChr10g0286401	93900436	93902083
Root.Biomass.Allocation.10.1	Well-watered	10	23215730	209437850	Uncharacterized protein | conserved in plant genome(s)	HanXRQChr10g0286411	93940966	93945745
Root.Biomass.Allocation.10.1	Well-watered	10	23215730	209437850	Uncharacterized protein | supported by expression data	HanXRQChr10g0286421	93945898	93946299
Root.Biomass.Allocation.10.1	Well-watered	10	23215730	209437850	Uncharacterized protein | supported by expression data	HanXRQChr10g0286431	93947484	93947865
Root.Biomass.Allocation.10.1	Well-watered	10	23215730	209437850	Uncharacterized protein | supported by expression data	HanXRQChr10g0286441	94352740	94356526
Root.Biomass.Allocation.10.1	Well-watered	10	23215730	209437850	Probable haloacid dehalogenase-like hydrolase (HAD) superfamily protein	HanXRQChr10g0286451	94412932	94415678
Root.Biomass.Allocation.10.1	Well-watered	10	23215730	209437850	Putative amino acid transporter | transmembrane domain	HanXRQChr10g0286461	94456973	94462397
Root.Biomass.Allocation.10.1	Well-watered	10	23215730	209437850	Putative EF-hand domain pair	HanXRQChr10g0286471	94534294	94537284
Root.Biomass.Allocation.10.1	Well-watered	10	23215730	209437850	Putative UVR domain | NTF2-like domain	HanXRQChr10g0286481	94573934	94580589
Root.Biomass.Allocation.10.1	Well-watered	10	23215730	209437850	Putative protein of unknown function DUF3527	HanXRQChr10g0286491	94581963	94583965
Root.Biomass.Allocation.10.1	Well-watered	10	23215730	209437850	Putative X8 domain	HanXRQChr10g0286501	94812866	94823490
Root.Biomass.Allocation.10.1	Well-watered	10	23215730	209437850	Putative PPM-type phosphatase domain	HanXRQChr10g0286511	94863794	94874378
Root.Biomass.Allocation.10.1	Well-watered	10	23215730	209437850	Putative protein Networked (NET) | actin-binding (NAB) domain	HanXRQChr10g0286521	94910424	94912917
Root.Biomass.Allocation.10.1	Well-watered	10	23215730	209437850	Putative mitochondrial carrier domain	HanXRQChr10g0286531	94912988	94914062
Root.Biomass.Allocation.10.1	Well-watered	10	23215730	209437850	Probable SPA1-related 2	HanXRQChr10g0286541	94922103	94929920
Root.Biomass.Allocation.10.1	Well-watered	10	23215730	209437850	Probable cytokinin response factor 6	HanXRQChr10g0286551	94940626	94941552
Root.Biomass.Allocation.10.1	Well-watered	10	23215730	209437850	Uncharacterized protein | supported by expression data	HanXRQChr10g0286571	94992489	94995762
Root.Biomass.Allocation.10.1	Well-watered	10	23215730	209437850	Uncharacterized protein | supported by expression data	HanXRQChr10g0286581	94997751	95001763
Root.Biomass.Allocation.10.1	Well-watered	10	23215730	209437850	Uncharacterized protein | partly supported by expression data	HanXRQChr10g0286591	95054154	95056994
Root.Biomass.Allocation.10.1	Well-watered	10	23215730	209437850	Uncharacterized protein | conserved in plant genome(s) | supported by expression data	HanXRQChr10g0286601	95098610	95102237
Root.Biomass.Allocation.10.1	Well-watered	10	23215730	209437850	Uncharacterized protein	HanXRQChr10g0286611	95122438	95123506
Root.Biomass.Allocation.10.1	Well-watered	10	23215730	209437850	Putative leucine-rich repeat domain | L domain-like	HanXRQChr10g0286621	95210577	95210783
Root.Biomass.Allocation.10.1	Well-watered	10	23215730	209437850	Uncharacterized protein | conserved in plant genome(s) | supported by expression data	HanXRQChr10g0286631	95448069	95453727
Root.Biomass.Allocation.10.1	Well-watered	10	23215730	209437850	Uncharacterized protein | supported by expression data	HanXRQChr10g0286641	95453872	95454419
Root.Biomass.Allocation.10.1	Well-watered	10	23215730	209437850	Putative transcriptional coactivator Hfi1/Transcriptional adapter 1	HanXRQChr10g0286651	95520246	95521126
Root.Biomass.Allocation.10.1	Well-watered	10	23215730	209437850	Probable calcium-binding EF-hand family protein	HanXRQChr10g0286661	95584317	95586370
Root.Biomass.Allocation.10.1	Well-watered	10	23215730	209437850	Uncharacterized conserved protein	HanXRQChr10g0286671	95595712	95606089
Root.Biomass.Allocation.10.1	Well-watered	10	23215730	209437850	Probable SEC14 cytosolic factor family protein / phosphoglyceride transfer family protein	HanXRQChr10g0286681	95613522	95616048
Root.Biomass.Allocation.10.1	Well-watered	10	23215730	209437850	Probable ubiquitin-associated (UBA) protein	HanXRQChr10g0286691	95656297	95660490
Root.Biomass.Allocation.10.1	Well-watered	10	23215730	209437850	Putative SRA-YDG | Pre-SET domain | PUA-like domain | Methyltransferase | trithorax | Histone H3-K9 methyltransferase | plant	HanXRQChr10g0286701	95666426	95673415
Root.Biomass.Allocation.10.1	Well-watered	10	23215730	209437850	Uncharacterized protein | supported by expression data	HanXRQChr10g0286711	96098912	96100344
Root.Biomass.Allocation.10.1	Well-watered	10	23215730	209437850	Uncharacterized protein	HanXRQChr10g0286721	96148919	96150713
Root.Biomass.Allocation.10.1	Well-watered	10	23215730	209437850	Uncharacterized protein | conserved in plant genome(s) | supported by expression data	HanXRQChr10g0286731	96370020	96372885
Root.Biomass.Allocation.10.1	Well-watered	10	23215730	209437850	Putative zinc finger | RING/FYVE/PHD-type	HanXRQChr10g0286741	96372936	96376120
Root.Biomass.Allocation.10.1	Well-watered	10	23215730	209437850	Putative K Homology domain | STAR protein | homodimerisation region	HanXRQChr10g0286761	96629507	96634218
Root.Biomass.Allocation.10.1	Well-watered	10	23215730	209437850	Probable cytochrome b-c1 complex | subunit 8 protein	HanXRQChr10g0286771	96640181	96642787
Root.Biomass.Allocation.10.1	Well-watered	10	23215730	209437850	Putative SKP1/BTB/POZ domain | NPH3 domain | Root phototropism protein 2	HanXRQChr10g0286781	96679149	96682010
Root.Biomass.Allocation.10.1	Well-watered	10	23215730	209437850	Uncharacterized protein	HanXRQChr10g0286791	96683364	96684467
Root.Biomass.Allocation.10.1	Well-watered	10	23215730	209437850	Putative NPH3 domain | Root phototropism protein 2	HanXRQChr10g0286801	96685395	96685805
Root.Biomass.Allocation.10.1	Well-watered	10	23215730	209437850	Putative PAR1	HanXRQChr10g0286811	96738253	96739759
Root.Biomass.Allocation.10.1	Well-watered	10	23215730	209437850	Uncharacterized protein | supported by expression data	HanXRQChr10g0286821	97176125	97176727
Root.Biomass.Allocation.10.1	Well-watered	10	23215730	209437850	Uncharacterized protein | supported by expression data	HanXRQChr10g0286831	97385267	97387403
Root.Biomass.Allocation.10.1	Well-watered	10	23215730	209437850	Uncharacterized protein | partly supported by expression data	HanXRQChr10g0286841	97389494	97390933
Root.Biomass.Allocation.10.1	Well-watered	10	23215730	209437850	Uncharacterized protein | partly supported by expression data	HanXRQChr10g0286851	97391956	97397124
Root.Biomass.Allocation.10.1	Well-watered	10	23215730	209437850	Uncharacterized protein | supported by expression data	HanXRQChr10g0286861	97452151	97455556
Root.Biomass.Allocation.10.1	Well-watered	10	23215730	209437850	Uncharacterized protein | supported by expression data	HanXRQChr10g0286871	97540518	97543352
Root.Biomass.Allocation.10.1	Well-watered	10	23215730	209437850	Probable golgi nucleotide sugar transporter 1	HanXRQChr10g0286881	97566467	97570669
Root.Biomass.Allocation.10.1	Well-watered	10	23215730	209437850	Uncharacterized protein | partly supported by expression data	HanXRQChr10g0286891	97729580	97731280
Root.Biomass.Allocation.10.1	Well-watered	10	23215730	209437850	Uncharacterized protein | partly supported by expression data	HanXRQChr10g0286901	97733314	97740490
Root.Biomass.Allocation.10.1	Well-watered	10	23215730	209437850	Uncharacterized protein | partly supported by expression data	HanXRQChr10g0286911	97753188	97776181
Root.Biomass.Allocation.10.1	Well-watered	10	23215730	209437850	Putative basic-leucine zipper domain	HanXRQChr10g0286921	97783235	97784385
Root.Biomass.Allocation.10.1	Well-watered	10	23215730	209437850	Putative DNA mismatch repair MutS | P-loop containing nucleoside triphosphate hydrolase	HanXRQChr10g0286931	97850331	97855145
Root.Biomass.Allocation.10.1	Well-watered	10	23215730	209437850	Uncharacterized protein | partly supported by expression data	HanXRQChr10g0286941	97911748	97925209
Root.Biomass.Allocation.10.1	Well-watered	10	23215730	209437850	Putative basic-leucine zipper domain	HanXRQChr10g0286951	97925260	97927652
Root.Biomass.Allocation.10.1	Well-watered	10	23215730	209437850	Uncharacterized protein | partly supported by expression data	HanXRQChr10g0286961	97927703	97929483
Root.Biomass.Allocation.10.1	Well-watered	10	23215730	209437850	Uncharacterized protein | supported by expression data	HanXRQChr10g0286971	98053564	98057001
Root.Biomass.Allocation.10.1	Well-watered	10	23215730	209437850	Probable acyl activating enzyme 12	HanXRQChr10g0286981	98233747	98235878
Root.Biomass.Allocation.10.1	Well-watered	10	23215730	209437850	Uncharacterized protein | supported by expression data	HanXRQChr10g0286991	98366265	98368532
Root.Biomass.Allocation.10.1	Well-watered	10	23215730	209437850	Probable beta-xylosidase/alpha-L-arabinofuranosidase 2 EC%3D3.2.1.55	HanXRQChr10g0287001	98468417	98473476
Root.Biomass.Allocation.10.1	Well-watered	10	23215730	209437850	Uncharacterized protein | supported by expression data	HanXRQChr10g0287011	98475569	98476633
Root.Biomass.Allocation.10.1	Well-watered	10	23215730	209437850	Probable uncharacterized conserved protein (DUF2215)	HanXRQChr10g0287021	98556235	98560516
Root.Biomass.Allocation.10.1	Well-watered	10	23215730	209437850	Putative glycoside hydrolase family 3 C-terminal domain | Glycoside hydrolase superfamily | Fibronectin type III-like domain | Glycoside hydrolase family 3	HanXRQChr10g0287031	98561491	98564502
Root.Biomass.Allocation.10.1	Well-watered	10	23215730	209437850	Uncharacterized protein | partly conserved in plant genome(s) | supported by expression data	HanXRQChr10g0287041	98633758	98634933
Root.Biomass.Allocation.10.1	Well-watered	10	23215730	209437850	Probable serine decarboxylase 1	HanXRQChr10g0287051	98643391	98647188
Root.Biomass.Allocation.10.1	Well-watered	10	23215730	209437850	Uncharacterized protein	HanXRQChr10g0287061	98714492	98715921
Root.Biomass.Allocation.10.1	Well-watered	10	23215730	209437850	Uncharacterized protein | supported by expression data	HanXRQChr10g0287081	98861407	98865650
Root.Biomass.Allocation.10.1	Well-watered	10	23215730	209437850	Putative reverse transcriptase domain	HanXRQChr10g0287091	98872598	98874292
Root.Biomass.Allocation.10.1	Well-watered	10	23215730	209437850	Putative homeodomain-like	HanXRQChr10g0287111	98879602	98882693
Root.Biomass.Allocation.10.1	Well-watered	10	23215730	209437850	Probable arabidopsis Inositol phosphorylceramide synthase 1	HanXRQChr10g0287121	98883390	98886166
Root.Biomass.Allocation.10.1	Well-watered	10	23215730	209437850	Probable DHHC-type zinc finger family protein	HanXRQChr10g0287131	98887990	98892163
Root.Biomass.Allocation.10.1	Well-watered	10	23215730	209437850	Putative HAD hydrolase | subfamily IA | Pyrimidine 5-nucleotidase | HAD-like domain	HanXRQChr10g0287141	98893589	98895640
Root.Biomass.Allocation.10.1	Well-watered	10	23215730	209437850	Probable pseudouridine synthase family protein	HanXRQChr10g0287151	99000948	99003889
Root.Biomass.Allocation.10.1	Well-watered	10	23215730	209437850	Putative F-box domain | F-box associated interaction domain	HanXRQChr10g0287161	99086485	99087297
Root.Biomass.Allocation.10.1	Well-watered	10	23215730	209437850	Uncharacterized protein | supported by expression data	HanXRQChr10g0287171	99123977	99133795
Root.Biomass.Allocation.10.1	Well-watered	10	23215730	209437850	Uncharacterized protein | supported by expression data	HanXRQChr10g0287181	99442823	99445772
Root.Biomass.Allocation.10.1	Well-watered	10	23215730	209437850	Uncharacterized protein | supported by expression data	HanXRQChr10g0287191	99446552	99451705
Root.Biomass.Allocation.10.1	Well-watered	10	23215730	209437850	Putative tetratricopeptide-like helical domain	HanXRQChr10g0287201	99456996	99458600
Root.Biomass.Allocation.10.1	Well-watered	10	23215730	209437850	Putative t-SNARE	HanXRQChr10g0287211	99458866	99461374
Root.Biomass.Allocation.10.1	Well-watered	10	23215730	209437850	Putative NB-ARC | Toll-like receptor | P-loop containing nucleoside triphosphate hydrolase | Leucine-rich repeat domain | L domain-like	HanXRQChr10g0287231	99522155	99526988
Root.Biomass.Allocation.10.1	Well-watered	10	23215730	209437850	Uncharacterized protein | partly supported by expression data	HanXRQChr10g0287241	99580074	99580745
Root.Biomass.Allocation.10.1	Well-watered	10	23215730	209437850	Putative toll/interleukin-1 receptor homology (TIR) domain	HanXRQChr10g0287251	99585362	99586333
Root.Biomass.Allocation.10.1	Well-watered	10	23215730	209437850	Probable phospholipase D P2	HanXRQChr10g0287261	99716896	99726363
Root.Biomass.Allocation.10.1	Well-watered	10	23215730	209437850	Uncharacterized protein | supported by expression data	HanXRQChr10g0287271	99875592	99876449
Root.Biomass.Allocation.10.1	Well-watered	10	23215730	209437850	Probable F-box family protein	HanXRQChr10g0287281	99953921	99961128
Root.Biomass.Allocation.10.1	Well-watered	10	23215730	209437850	Uncharacterized protein | supported by expression data	HanXRQChr10g0287291	100093873	100096100
Root.Biomass.Allocation.10.1	Well-watered	10	23215730	209437850	Putative amino acid transporter | transmembrane domain	HanXRQChr10g0287301	100141232	100143819
Root.Biomass.Allocation.10.1	Well-watered	10	23215730	209437850	Putative amino acid transporter | transmembrane domain	HanXRQChr10g0287311	100143935	100148149
Root.Biomass.Allocation.10.1	Well-watered	10	23215730	209437850	Protein of unknown function (DUF1399)	HanXRQChr10g0287321	100195465	100199023
Root.Biomass.Allocation.10.1	Well-watered	10	23215730	209437850	Protein of unknown function (DUF300)	HanXRQChr10g0287331	100207981	100216346
Root.Biomass.Allocation.10.1	Well-watered	10	23215730	209437850	Putative zinc finger | CCHC-type | DEAD/DEAH box helicase domain | GUCT | RNA helicase | DEAD-box type | Q motif | CRISPR-associated helicase | CYANO-type | P-loop containing nucleoside triphosphate hydrolase	HanXRQChr10g0287341	100255202	100260722
Root.Biomass.Allocation.10.1	Well-watered	10	23215730	209437850	Probable endoglucanase 9	HanXRQChr10g0287351	100261311	100265851
Root.Biomass.Allocation.10.1	Well-watered	10	23215730	209437850	Uncharacterized protein	HanXRQChr10g0287361	100528067	100529231
Root.Biomass.Allocation.10.1	Well-watered	10	23215730	209437850	Uncharacterized protein | supported by expression data	HanXRQChr10g0287371	100687377	100698834
Root.Biomass.Allocation.10.1	Well-watered	10	23215730	209437850	Uncharacterized protein | supported by expression data	HanXRQChr10g0287381	100725562	100744476
Root.Biomass.Allocation.10.1	Well-watered	10	23215730	209437850	Putative GBF-interacting protein 1	HanXRQChr10g0287391	100744527	100748696
Root.Biomass.Allocation.10.1	Well-watered	10	23215730	209437850	Uncharacterized protein | supported by expression data	HanXRQChr10g0287401	100758982	100766077
Root.Biomass.Allocation.10.1	Well-watered	10	23215730	209437850	Putative ATP-grasp fold | subdomain 1 | Ribosomal protein L5 domain	HanXRQChr10g0287411	100778997	100789963
Root.Biomass.Allocation.10.1	Well-watered	10	23215730	209437850	Putative serine/threonine-protein kinase pim-1/2/3	HanXRQChr10g0287421	100932035	100932448
Root.Biomass.Allocation.10.1	Well-watered	10	23215730	209437850	Putative phosphate-induced protein 1	HanXRQChr10g0287431	100949898	100950603
Root.Biomass.Allocation.10.1	Well-watered	10	23215730	209437850	Probable homolog of yeast ergosterol28	HanXRQChr10g0287441	101067385	101069820
Root.Biomass.Allocation.10.1	Well-watered	10	23215730	209437850	Putative cysteine-rich secretory protein | allergen V5/Tpx-1-related	HanXRQChr10g0287451	101071359	101071841
Root.Biomass.Allocation.10.1	Well-watered	10	23215730	209437850	Putative cysteine-rich secretory protein | allergen V5/Tpx-1-related	HanXRQChr10g0287461	101097010	101097513
Root.Biomass.Allocation.10.1	Well-watered	10	23215730	209437850	Putative small GTPase superfamily | P-loop containing nucleoside triphosphate hydrolase	HanXRQChr10g0287471	101171925	101176077
Root.Biomass.Allocation.10.1	Well-watered	10	23215730	209437850	Probable basic helix-loop-helix (bHLH) DNA-binding superfamily protein	HanXRQChr10g0287481	101189306	101192933
Root.Biomass.Allocation.10.1	Well-watered	10	23215730	209437850	Putative thiamin diphosphate-binding fold	HanXRQChr10g0287491	101311499	101311973
Root.Biomass.Allocation.10.1	Well-watered	10	23215730	209437850	Putative glyoxylate carboligase | Thiamine pyrophosphate (TPP)-dependent enzyme | DHS-like NAD/FAD-binding domain | Thiamin diphosphate-binding fold	HanXRQChr10g0287501	101327787	101330667
Root.Biomass.Allocation.10.1	Well-watered	10	23215730	209437850	Putative thiamine pyrophosphate (TPP)-dependent enzyme | Sulphoacetaldehyde acetyltransferase | DHS-like NAD/FAD-binding domain | Thiamin diphosphate-binding fold	HanXRQChr10g0287511	101389474	101392206
Root.Biomass.Allocation.10.1	Well-watered	10	23215730	209437850	Uncharacterized protein	HanXRQChr10g0287531	101502451	101505515
Root.Biomass.Allocation.10.1	Well-watered	10	23215730	209437850	Uncharacterized protein | partly supported by expression data	HanXRQChr10g0287561	101508331	101509151
Root.Biomass.Allocation.10.1	Well-watered	10	23215730	209437850	Putative tetratricopeptide-like helical domain	HanXRQChr10g0287581	101511550	101516265
Root.Biomass.Allocation.10.1	Well-watered	10	23215730	209437850	Uncharacterized protein	HanXRQChr10g0287591	101519443	101519873
Root.Biomass.Allocation.10.1	Well-watered	10	23215730	209437850	Uncharacterized protein | partly supported by expression data	HanXRQChr10g0287601	101520502	101534255
Root.Biomass.Allocation.10.1	Well-watered	10	23215730	209437850	Uncharacterized protein | supported by expression data	HanXRQChr10g0287611	101571186	101584860
Root.Biomass.Allocation.10.1	Well-watered	10	23215730	209437850	Putative yippee/Mis18	HanXRQChr10g0287621	101586625	101589909
Root.Biomass.Allocation.10.1	Well-watered	10	23215730	209437850	Putative fibrillin | Concanavalin A-like lectin/glucanase domain | Serine/threonine-protein kinase Mps1 | Wall-associated receptor kinase | galacturonan-binding domain	HanXRQChr10g0287631	101590882	101601935
Root.Biomass.Allocation.10.1	Well-watered	10	23215730	209437850	Putative serine/threonine-protein kinase | SIK1/2	HanXRQChr10g0287641	101767576	101768454
Root.Biomass.Allocation.10.1	Well-watered	10	23215730	209437850	Putative protein kinase-like domain	HanXRQChr10g0287651	101770888	101771309
Root.Biomass.Allocation.10.1	Well-watered	10	23215730	209437850	Uncharacterized protein | supported by expression data	HanXRQChr10g0287661	101845883	101847993
Root.Biomass.Allocation.10.1	Well-watered	10	23215730	209437850	Uncharacterized protein | supported by expression data	HanXRQChr10g0287671	101855547	101859695
Root.Biomass.Allocation.10.1	Well-watered	10	23215730	209437850	Uncharacterized protein | supported by expression data	HanXRQChr10g0287681	101859746	101861856
Root.Biomass.Allocation.10.1	Well-watered	10	23215730	209437850	Putative EF-hand domain pair | Serine/threonine protein kinase | striated muscle-specific	HanXRQChr10g0287691	101965333	101969688
Root.Biomass.Allocation.10.1	Well-watered	10	23215730	209437850	Uncharacterized protein	HanXRQChr10g0287701	101980757	101982841
Root.Biomass.Allocation.10.1	Well-watered	10	23215730	209437850	Uncharacterized protein | supported by expression data	HanXRQChr10g0287711	101987218	101989499
Root.Biomass.Allocation.10.1	Well-watered	10	23215730	209437850	Putative protein kinase-like domain | Leucine-rich repeat-containing N-terminal | plant-type | Leucine-rich repeat domain | L domain-like	HanXRQChr10g0287721	102008519	102012563
Root.Biomass.Allocation.10.1	Well-watered	10	23215730	209437850	Putative CRIB domain	HanXRQChr10g0287731	102052991	102054585
Root.Biomass.Allocation.10.1	Well-watered	10	23215730	209437850	Probable leucine-rich repeat receptor protein kinase MSP1	HanXRQChr10g0287741	102103772	102107533
Root.Biomass.Allocation.10.1	Well-watered	10	23215730	209437850	Putative leucine-rich repeat-containing N-terminal | plant-type | Leucine-rich repeat domain | L domain-like	HanXRQChr10g0287751	102262857	102265681
Root.Biomass.Allocation.10.1	Well-watered	10	23215730	209437850	Probable 15-cis-zeta-carotene isomerase | chloroplastic	HanXRQChr10g0287761	102290049	102294140
Root.Biomass.Allocation.10.1	Well-watered	10	23215730	209437850	Putative aldo/keto reductase/potassium channel subunit beta | NADP-dependent oxidoreductase domain	HanXRQChr10g0287771	102314644	102317655
Root.Biomass.Allocation.10.1	Well-watered	10	23215730	209437850	Putative aldo/keto reductase/potassium channel subunit beta | ARID DNA-binding domain | NADP-dependent oxidoreductase domain	HanXRQChr10g0287781	102360938	102365628
Root.Biomass.Allocation.10.1	Well-watered	10	23215730	209437850	Uncharacterized protein | partly supported by expression data	HanXRQChr10g0287791	102473802	102475470
Root.Biomass.Allocation.10.1	Well-watered	10	23215730	209437850	Putative calcium/calmodulin-dependent/calcium-dependent protein kinase	HanXRQChr10g0287801	102475984	102476863
Root.Biomass.Allocation.10.1	Well-watered	10	23215730	209437850	Putative SANT/Myb domain | C2H2- zinc finger protein family	HanXRQChr10g0287811	102583846	102585202
Root.Biomass.Allocation.10.1	Well-watered	10	23215730	209437850	Probable omega-3 fatty acid desaturase | chloroplastic	HanXRQChr10g0287821	102587076	102592812
Root.Biomass.Allocation.10.1	Well-watered	10	23215730	209437850	Putative synaptobrevin | WD40/YVTN repeat-like-containing domain	HanXRQChr10g0287831	102655283	102668277
Root.Biomass.Allocation.10.1	Well-watered	10	23215730	209437850	Putative SAC domain | Phosphoinositide phosphatase SAC6/7/8	HanXRQChr10g0287841	102742526	102746949
Root.Biomass.Allocation.10.1	Well-watered	10	23215730	209437850	Putative SAC domain | Phosphoinositide phosphatase SAC6/7/8	HanXRQChr10g0287851	102747000	102749454
Root.Biomass.Allocation.10.1	Well-watered	10	23215730	209437850	Uncharacterized conserved protein	HanXRQChr10g0287861	102760919	102764081
Root.Biomass.Allocation.10.1	Well-watered	10	23215730	209437850	Probable AMP deaminase | putative / myoadenylate deaminase | putative	HanXRQChr10g0287871	102764267	102770682
Root.Biomass.Allocation.10.1	Well-watered	10	23215730	209437850	Probable pentatricopeptide repeat (PPR) superfamily protein	HanXRQChr10g0287881	102912243	102914528
Root.Biomass.Allocation.10.1	Well-watered	10	23215730	209437850	Putative EGF-like domain | Wall-associated receptor kinase | galacturonan-binding domain	HanXRQChr10g0287891	102971868	102999246
Root.Biomass.Allocation.10.1	Well-watered	10	23215730	209437850	Uncharacterized protein	HanXRQChr10g0287901	103017921	103019588
Root.Biomass.Allocation.10.1	Well-watered	10	23215730	209437850	Uncharacterized protein | supported by expression data	HanXRQChr10g0287911	103030532	103032038
Root.Biomass.Allocation.10.1	Well-watered	10	23215730	209437850	Putative EGF-like domain | Protein kinase-like domain | Concanavalin A-like lectin/glucanase domain | Wall-associated receptor kinase	HanXRQChr10g0287921	103147314	103149368
Root.Biomass.Allocation.10.1	Well-watered	10	23215730	209437850	Putative protein kinase-like domain	HanXRQChr10g0287931	103156227	103156900
Root.Biomass.Allocation.10.1	Well-watered	10	23215730	209437850	Uncharacterized protein | supported by expression data	HanXRQChr10g0287951	103550931	103555248
Root.Biomass.Allocation.10.1	Well-watered	10	23215730	209437850	Probable ubiquitin fusion degradation 1	HanXRQChr10g0287961	103792856	103797021
Root.Biomass.Allocation.10.1	Well-watered	10	23215730	209437850	Probable 30S ribosomal protein S31 | mitochondrial	HanXRQChr10g0287971	103799888	103801869
Root.Biomass.Allocation.10.1	Well-watered	10	23215730	209437850	Probable ribosome-binding factor A family protein	HanXRQChr10g0287981	103805071	103807773
Root.Biomass.Allocation.10.1	Well-watered	10	23215730	209437850	Putative vacuolar protein sorting-associated protein Ist1	HanXRQChr10g0287991	103894163	103895393
Root.Biomass.Allocation.10.1	Well-watered	10	23215730	209437850	Uncharacterized protein | supported by expression data	HanXRQChr10g0288001	103895922	103896735
Root.Biomass.Allocation.10.1	Well-watered	10	23215730	209437850	Probable RNA helicase | ATP-dependent | SK12/DOB1 protein	HanXRQChr10g0288021	103896995	103905183
Root.Biomass.Allocation.10.1	Well-watered	10	23215730	209437850	Uncharacterized protein | supported by expression data	HanXRQChr10g0288031	103953275	103953711
Root.Biomass.Allocation.10.1	Well-watered	10	23215730	209437850	Uncharacterized protein | supported by expression data	HanXRQChr10g0288041	104078685	104093270
Root.Biomass.Allocation.10.1	Well-watered	10	23215730	209437850	Putative ubiE/COQ5 methyltransferase | UbiE/COQ5 methyltransferase | conserved site | S-adenosyl-L-methionine-dependent methyltransferase	HanXRQChr10g0288051	104106050	104109501
Root.Biomass.Allocation.10.1	Well-watered	10	23215730	209437850	Putative cobalamin-independent methionine synthase MetE | N-terminal	HanXRQChr10g0288061	104109598	104113386
Root.Biomass.Allocation.10.1	Well-watered	10	23215730	209437850	Putative phosphatidylinositol 3-/4-kinase | catalytic domain	HanXRQChr10g0288071	104113457	104114410
Root.Biomass.Allocation.10.1	Well-watered	10	23215730	209437850	Uncharacterized conserved protein	HanXRQChr10g0288081	104200006	104200353
Root.Biomass.Allocation.10.1	Well-watered	10	23215730	209437850	Uncharacterized protein | conserved in plant genome(s) | supported by expression data	HanXRQChr10g0288091	104345581	104346285
Root.Biomass.Allocation.10.1	Well-watered	10	23215730	209437850	Putative inosine/uridine-preferring nucleoside hydrolase domain | Inosine/uridine-preferring nucleoside hydrolase	HanXRQChr10g0288101	104350400	104353996
Root.Biomass.Allocation.10.1	Well-watered	10	23215730	209437850	Uncharacterized protein	HanXRQChr10g0288131	104389751	104390435
Root.Biomass.Allocation.10.1	Well-watered	10	23215730	209437850	Putative transposase-associated domain	HanXRQChr10g0288141	104392491	104393569
Root.Biomass.Allocation.10.1	Well-watered	10	23215730	209437850	Uncharacterized protein	HanXRQChr10g0288151	104410459	104411543
Root.Biomass.Allocation.10.1	Well-watered	10	23215730	209437850	Uncharacterized protein | conserved in plant genome(s) | supported by expression data	HanXRQChr10g0288161	104546849	104548402
Root.Biomass.Allocation.10.1	Well-watered	10	23215730	209437850	Uncharacterized protein | supported by expression data	HanXRQChr10g0288171	104548505	104551595
Root.Biomass.Allocation.10.1	Well-watered	10	23215730	209437850	Probable with no lysine (K) kinase 2	HanXRQChr10g0288191	104680134	104686242
Root.Biomass.Allocation.10.1	Well-watered	10	23215730	209437850	Probable cysteine synthase EC%3D2.5.1.51 EC%3D4.2.1.50 EC%3D2.5.1.52	HanXRQChr10g0288201	104697229	104701641
Root.Biomass.Allocation.10.1	Well-watered	10	23215730	209437850	Probable cysteine synthase	HanXRQChr10g0288221	104704063	104707685
Root.Biomass.Allocation.10.1	Well-watered	10	23215730	209437850	Uncharacterized protein | supported by expression data	HanXRQChr10g0288231	104761563	104763364
Root.Biomass.Allocation.10.1	Well-watered	10	23215730	209437850	Probable acyl-CoA N-acyltransferase with RING/FYVE/PHD-type zinc finger protein	HanXRQChr10g0288241	104767605	104775606
Root.Biomass.Allocation.10.1	Well-watered	10	23215730	209437850	Probable O-fucosyltransferase family protein	HanXRQChr10g0288251	104777001	104783510
Root.Biomass.Allocation.10.1	Well-watered	10	23215730	209437850	Putative protein of unknown function DUF868 | plant	HanXRQChr10g0288261	105032087	105032974
Root.Biomass.Allocation.10.1	Well-watered	10	23215730	209437850	Probable phytochrome interacting factor 3	HanXRQChr10g0288271	105034829	105039276
Root.Biomass.Allocation.10.1	Well-watered	10	23215730	209437850	Uncharacterized protein | partly supported by expression data	HanXRQChr10g0288281	105110008	105111906
Root.Biomass.Allocation.10.1	Well-watered	10	23215730	209437850	Uncharacterized conserved protein	HanXRQChr10g0288301	105324301	105327384
Root.Biomass.Allocation.10.1	Well-watered	10	23215730	209437850	Putative ribosomal protein S5 domain 2-type fold | Lon protease	HanXRQChr10g0288311	105336678	105337124
Root.Biomass.Allocation.10.1	Well-watered	10	23215730	209437850	Uncharacterized protein | conserved in plant genome(s) | supported by expression data	HanXRQChr10g0288331	105337901	105340840
Root.Biomass.Allocation.10.1	Well-watered	10	23215730	209437850	Probable adenine nucleotide alpha hydrolases-like superfamily protein	HanXRQChr10g0288341	105442292	105443671
Root.Biomass.Allocation.10.1	Well-watered	10	23215730	209437850	Probable TCP family transcription factor	HanXRQChr10g0288361	105648363	105652737
Root.Biomass.Allocation.10.1	Well-watered	10	23215730	209437850	Probable CONTAINS InterPro DOMAIN/s: Etoposide-induced 2.4 (InterPro:IPR009890)	HanXRQChr10g0288371	105825250	105830137
Root.Biomass.Allocation.10.1	Well-watered	10	23215730	209437850	Putative NIF system FeS cluster assembly | NifU | C-terminal	HanXRQChr10g0288381	105836694	105839223
Root.Biomass.Allocation.10.1	Well-watered	10	23215730	209437850	Putative transcription factor | MADS-box	HanXRQChr10g0288391	105870070	105870894
Root.Biomass.Allocation.10.1	Well-watered	10	23215730	209437850	Putative YTH domain	HanXRQChr10g0288401	105872894	105876547
Root.Biomass.Allocation.10.1	Well-watered	10	23215730	209437850	Putative DNA-binding pseudobarrel domain	HanXRQChr10g0288411	106089803	106090438
Root.Biomass.Allocation.10.1	Well-watered	10	23215730	209437850	Uncharacterized protein | supported by expression data	HanXRQChr10g0288431	106090718	106092738
Root.Biomass.Allocation.10.1	Well-watered	10	23215730	209437850	Uncharacterized protein | supported by expression data	HanXRQChr10g0288461	106092789	106101340
Root.Biomass.Allocation.10.1	Well-watered	10	23215730	209437850	Putative DNA-binding pseudobarrel domain	HanXRQChr10g0288471	106102052	106106170
Root.Biomass.Allocation.10.1	Well-watered	10	23215730	209437850	Uncharacterized conserved protein	HanXRQChr10g0288481	106108283	106111640
Root.Biomass.Allocation.10.1	Well-watered	10	23215730	209437850	Probable ferredoxin-1 | chloroplastic	HanXRQChr10g0288491	106131004	106132101
Root.Biomass.Allocation.10.1	Well-watered	10	23215730	209437850	Probable ferredoxin-1 | chloroplastic	HanXRQChr10g0288511	106268070	106268504
Root.Biomass.Allocation.10.1	Well-watered	10	23215730	209437850	Probable transmembrane 9 superfamily member 3	HanXRQChr10g0288521	106428804	106434504
Root.Biomass.Allocation.10.1	Well-watered	10	23215730	209437850	Putative WRKY domain | Leucine-rich repeat domain | L domain-like	HanXRQChr10g0288531	106475901	106482932
Root.Biomass.Allocation.10.1	Well-watered	10	23215730	209437850	Putative PPM-type phosphatase domain | Protein phosphatase 2C family	HanXRQChr10g0288551	106709853	106711822
Root.Biomass.Allocation.10.1	Well-watered	10	23215730	209437850	Probable FAR1-related sequence 11	HanXRQChr10g0288561	106712146	106717477
Root.Biomass.Allocation.10.1	Well-watered	10	23215730	209437850	Probable ubiquitin family protein	HanXRQChr10g0288571	106762101	106774338
Root.Biomass.Allocation.10.1	Well-watered	10	23215730	209437850	Putative FCP1 homology domain | HAD-like domain	HanXRQChr10g0288581	106784414	106788386
Root.Biomass.Allocation.10.1	Well-watered	10	23215730	209437850	Putative DNA-binding pseudobarrel domain	HanXRQChr10g0288601	106863092	106865825
Root.Biomass.Allocation.10.1	Well-watered	10	23215730	209437850	Uncharacterized protein | supported by expression data	HanXRQChr10g0288611	107278703	107279642
Root.Biomass.Allocation.10.1	Well-watered	10	23215730	209437850	Probable tetratricopeptide repeat (TPR)-like superfamily protein	HanXRQChr10g0288621	107279802	107281810
Root.Biomass.Allocation.10.1	Well-watered	10	23215730	209437850	Probable FUNCTIONS IN: molecular_function unknown	HanXRQChr10g0288631	107327858	107333601
Root.Biomass.Allocation.10.1	Well-watered	10	23215730	209437850	Probable C-8 sterol isomerases	HanXRQChr10g0288641	107365905	107367496
Root.Biomass.Allocation.10.1	Well-watered	10	23215730	209437850	Probable tesmin/TSO1-like CXC domain-containing protein	HanXRQChr10g0288651	107367547	107372680
Root.Biomass.Allocation.10.1	Well-watered	10	23215730	209437850	Probable leucine-rich repeat protein kinase family protein	HanXRQChr10g0288661	107514461	107521162
Root.Biomass.Allocation.10.1	Well-watered	10	23215730	209437850	Putative tetratricopeptide-like helical domain	HanXRQChr10g0288671	107602132	107605599
Root.Biomass.Allocation.10.1	Well-watered	10	23215730	209437850	Probable F-box and associated interaction domains-containing protein	HanXRQChr10g0288691	107702721	107706408
Root.Biomass.Allocation.10.1	Well-watered	10	23215730	209437850	Putative FAS1 domain	HanXRQChr10g0288701	107791111	107792355
Root.Biomass.Allocation.10.1	Well-watered	10	23215730	209437850	Putative protein BYPASS-related	HanXRQChr10g0288711	107802441	107804503
Root.Biomass.Allocation.10.1	Well-watered	10	23215730	209437850	Probable xylem NAC domain 1	HanXRQChr10g0288731	108464950	108466391
Root.Biomass.Allocation.10.1	Well-watered	10	23215730	209437850	Putative ENTH/VHS | AP180 N-terminal homology (ANTH) domain	HanXRQChr10g0288741	108716190	108719212
Root.Biomass.Allocation.10.1	Well-watered	10	23215730	209437850	Probable core-2/I-branching beta-1 | 6-N-acetylglucosaminyltransferase family protein	HanXRQChr10g0288751	108729800	108730981
Root.Biomass.Allocation.10.1	Well-watered	10	23215730	209437850	Putative haem peroxidase	HanXRQChr10g0288761	108770254	108772565
Root.Biomass.Allocation.10.1	Well-watered	10	23215730	209437850	Putative ccc1 family	HanXRQChr10g0288771	108784025	108784630
Root.Biomass.Allocation.10.1	Well-watered	10	23215730	209437850	Uncharacterized protein | partly conserved in plant genome(s) | supported by expression data	HanXRQChr10g0288781	108971031	108972610
Root.Biomass.Allocation.10.1	Well-watered	10	23215730	209437850	Uncharacterized protein | partly conserved in plant genome(s) | partly supported by expression data	HanXRQChr10g0288791	109259078	109260123
Root.Biomass.Allocation.10.1	Well-watered	10	23215730	209437850	Probable methylthioadenosine nucleosidase 1	HanXRQChr10g0288801	109317469	109321347
Root.Biomass.Allocation.10.1	Well-watered	10	23215730	209437850	Probable GAST1 protein homolog 3	HanXRQChr10g0288811	109361222	109364395
Root.Biomass.Allocation.10.1	Well-watered	10	23215730	209437850	Uncharacterized protein | supported by expression data	HanXRQChr10g0288831	109378757	109381391
Root.Biomass.Allocation.10.1	Well-watered	10	23215730	209437850	Uncharacterized protein | partly supported by expression data	HanXRQChr10g0288841	109383337	109385083
Root.Biomass.Allocation.10.1	Well-watered	10	23215730	209437850	Uncharacterized protein | conserved in plant genome(s)	HanXRQChr10g0288851	109385681	109386516
Root.Biomass.Allocation.10.1	Well-watered	10	23215730	209437850	Putative gibberellin regulated protein	HanXRQChr10g0288861	109429224	109431778
Root.Biomass.Allocation.10.1	Well-watered	10	23215730	209437850	Uncharacterized protein | supported by expression data	HanXRQChr10g0288871	109431829	109434852
Root.Biomass.Allocation.10.1	Well-watered	10	23215730	209437850	Probable snakin-2	HanXRQChr10g0288881	109644208	109645625
Root.Biomass.Allocation.10.1	Well-watered	10	23215730	209437850	Probable aldolase-type TIM barrel family protein	HanXRQChr10g0288891	109750521	109758423
Root.Biomass.Allocation.10.1	Well-watered	10	23215730	209437850	Probable peroxidase 1	HanXRQChr10g0288901	109826768	109830449
Root.Biomass.Allocation.10.1	Well-watered	10	23215730	209437850	Putative UDP-glucuronosyl/UDP-glucosyltransferase	HanXRQChr10g0288911	110009164	110012059
Root.Biomass.Allocation.10.1	Well-watered	10	23215730	209437850	Putative reverse transcriptase domain | Retrotransposon gag domain | Ribonuclease H-like domain	HanXRQChr10g0288931	110079913	110087864
Root.Biomass.Allocation.10.1	Well-watered	10	23215730	209437850	Uncharacterized protein	HanXRQChr10g0288941	110087915	110088603
Root.Biomass.Allocation.10.1	Well-watered	10	23215730	209437850	Putative UDP-glucuronosyl/UDP-glucosyltransferase	HanXRQChr10g0288961	110089779	110091290
Root.Biomass.Allocation.10.1	Well-watered	10	23215730	209437850	Probable HSP20-like chaperones superfamily protein	HanXRQChr10g0288971	110347015	110348439
Root.Biomass.Allocation.10.1	Well-watered	10	23215730	209437850	Probable RING/U-box superfamily protein	HanXRQChr10g0288981	110354929	110358448
Root.Biomass.Allocation.10.1	Well-watered	10	23215730	209437850	Putative glutathione synthase | eukaryotic	HanXRQChr10g0288991	110358537	110360741
Root.Biomass.Allocation.10.1	Well-watered	10	23215730	209437850	Putative glutathione synthase | eukaryotic | Pre-ATP-grasp domain	HanXRQChr10g0289001	110360792	110363858
Root.Biomass.Allocation.10.1	Well-watered	10	23215730	209437850	Putative serine/threonine-protein kinase Rad53	HanXRQChr10g0289011	110370694	110371649
Root.Biomass.Allocation.10.1	Well-watered	10	23215730	209437850	Putative serine/threonine/dual specificity protein kinase | catalytic domain | Concanavalin A-like lectin/glucanase domain | Tyrosine-protein kinase | non-receptor Jak2	HanXRQChr10g0289021	110371700	110374023
Root.Biomass.Allocation.10.1	Well-watered	10	23215730	209437850	Putative concanavalin A-like lectin/glucanase domain | Rho-associated protein kinase 1/2	HanXRQChr10g0289031	110397019	110400247
Root.Biomass.Allocation.10.1	Well-watered	10	23215730	209437850	Putative reverse transcriptase domain | Zinc finger | CCHC-type | Ribonuclease H-like domain | Zinc finger | H2C2-type | histone UAS binding | Aspartic peptidase domain	HanXRQChr10g0289041	110433955	110437647
Root.Biomass.Allocation.10.1	Well-watered	10	23215730	209437850	Putative reverse transcriptase domain | Zinc finger | CCHC-type | Retrotransposon gag domain | Ribonuclease H-like domain | Aspartic peptidase domain	HanXRQChr10g0289051	110438788	110443185
Root.Biomass.Allocation.10.1	Well-watered	10	23215730	209437850	Putative serine/threonine/dual specificity protein kinase | catalytic domain | Tyrosine-protein kinase | non-receptor SYK/ZAP-70 | Concanavalin A-like lectin/glucanase domain	HanXRQChr10g0289061	110451507	110454603
Root.Biomass.Allocation.10.1	Well-watered	10	23215730	209437850	Putative protein of unknown function DUF1517	HanXRQChr10g0289071	110568833	110573470
Root.Biomass.Allocation.10.1	Well-watered	10	23215730	209437850	Putative protein of unknown function DUF1517	HanXRQChr10g0289081	110582344	110584246
Root.Biomass.Allocation.10.1	Well-watered	10	23215730	209437850	Uncharacterized protein | partly supported by expression data	HanXRQChr10g0289091	110598630	110602976
Root.Biomass.Allocation.10.1	Well-watered	10	23215730	209437850	Putative cytochrome P450	HanXRQChr10g0289101	110608135	110608854
Root.Biomass.Allocation.10.1	Well-watered	10	23215730	209437850	Putative protein of unknown function DUF1517	HanXRQChr10g0289111	110641903	110644899
Root.Biomass.Allocation.10.1	Well-watered	10	23215730	209437850	Putative protein of unknown function DUF1517	HanXRQChr10g0289121	110655683	110659542
Root.Biomass.Allocation.10.1	Well-watered	10	23215730	209437850	Putative histone deacetylase superfamily | Histone deacetylase domain	HanXRQChr10g0289131	110867039	110867664
Root.Biomass.Allocation.10.1	Well-watered	10	23215730	209437850	Putative protein of unknown function DUF1517	HanXRQChr10g0289141	110899625	110903411
Root.Biomass.Allocation.10.1	Well-watered	10	23215730	209437850	Uncharacterized conserved protein	HanXRQChr10g0289161	110919750	110924917
Root.Biomass.Allocation.10.1	Well-watered	10	23215730	209437850	Putative B30.2/SPRY domain | Zinc finger | RING/FYVE/PHD-type | Concanavalin A-like lectin/glucanase domain | Ubiquitin conjugation factor E4 | core	HanXRQChr10g0289171	110925138	110938826
Root.Biomass.Allocation.10.1	Well-watered	10	23215730	209437850	Putative ATPase | F1 complex | delta/epsilon subunit	HanXRQChr10g0289181	110990227	110990451
Root.Biomass.Allocation.10.1	Well-watered	10	23215730	209437850	Putative inosine triphosphate pyrophosphatase-like	HanXRQChr10g0289191	111182130	111184203
Root.Biomass.Allocation.10.1	Well-watered	10	23215730	209437850	Uncharacterized protein | supported by expression data	HanXRQChr10g0289201	111262622	111271915
Root.Biomass.Allocation.10.1	Well-watered	10	23215730	209437850	Uncharacterized protein | partly supported by expression data	HanXRQChr10g0289211	111306050	111308879
Root.Biomass.Allocation.10.1	Well-watered	10	23215730	209437850	Uncharacterized protein | supported by expression data	HanXRQChr10g0289221	111308930	111309591
Root.Biomass.Allocation.10.1	Well-watered	10	23215730	209437850	Uncharacterized protein | supported by expression data	HanXRQChr10g0289231	111316537	111317748
Root.Biomass.Allocation.10.1	Well-watered	10	23215730	209437850	Putative myb-like domain | Myb/SANT-like DNA-binding domain	HanXRQChr10g0289241	111426417	111427456
Root.Biomass.Allocation.10.1	Well-watered	10	23215730	209437850	Uncharacterized protein | partly supported by expression data	HanXRQChr10g0289251	112010343	112013884
Root.Biomass.Allocation.10.1	Well-watered	10	23215730	209437850	Uncharacterized protein | partly conserved in plant genome(s) | supported by expression data	HanXRQChr10g0289261	112055349	112056619
Root.Biomass.Allocation.10.1	Well-watered	10	23215730	209437850	Uncharacterized protein | conserved in plant genome(s) | supported by expression data	HanXRQChr10g0289271	112266612	112266929
Root.Biomass.Allocation.10.1	Well-watered	10	23215730	209437850	Probable pre-mRNA-processing protein 40A	HanXRQChr10g0289281	112461685	112474145
Root.Biomass.Allocation.10.1	Well-watered	10	23215730	209437850	Protein of unknown function (DUF300)	HanXRQChr10g0289291	112622560	112627825
Root.Biomass.Allocation.10.1	Well-watered	10	23215730	209437850	Putative ribosomal protein L5 | Ribosomal protein L5 domain | Ribosomal protein L5 | C-terminal | Ribosomal protein L5 | N-terminal	HanXRQChr10g0289301	112774019	112776009
Root.Biomass.Allocation.10.1	Well-watered	10	23215730	209437850	Putative plant disease resistance response protein	HanXRQChr10g0289311	112808176	112808745
Root.Biomass.Allocation.10.1	Well-watered	10	23215730	209437850	Putative aldolase-type TIM barrel	HanXRQChr10g0289321	112822654	112827585
Root.Biomass.Allocation.10.1	Well-watered	10	23215730	209437850	Putative P-loop containing nucleoside triphosphate hydrolase	HanXRQChr10g0289331	113103336	113104783
Root.Biomass.Allocation.10.1	Well-watered	10	23215730	209437850	Putative cyclin-dependent kinase inhibitor	HanXRQChr10g0289351	113248792	113260155
Root.Biomass.Allocation.10.1	Well-watered	10	23215730	209437850	Putative remorin | C-terminal	HanXRQChr10g0289361	113332028	113335240
Root.Biomass.Allocation.10.1	Well-watered	10	23215730	209437850	Putative myc-type | basic helix-loop-helix (bHLH) domain	HanXRQChr10g0289371	113416228	113416884
Root.Biomass.Allocation.10.1	Well-watered	10	23215730	209437850	Uncharacterized protein | partly supported by expression data	HanXRQChr10g0289381	113445481	113447230
Root.Biomass.Allocation.10.1	Well-watered	10	23215730	209437850	Putative protein of unknown function DUF1218	HanXRQChr10g0289391	113552603	113554189
Root.Biomass.Allocation.10.1	Well-watered	10	23215730	209437850	Putative germin	HanXRQChr10g0289401	113657391	113657981
Root.Biomass.Allocation.10.1	Well-watered	10	23215730	209437850	Putative germin | RmlC-like jelly roll fold	HanXRQChr10g0289411	113724833	113725423
Root.Biomass.Allocation.10.1	Well-watered	10	23215730	209437850	Putative germin	HanXRQChr10g0289421	113732986	113733576
Root.Biomass.Allocation.10.1	Well-watered	10	23215730	209437850	Putative germin | RmlC-like cupin domain	HanXRQChr10g0289431	113757683	113776938
Root.Biomass.Allocation.10.1	Well-watered	10	23215730	209437850	Probable peptidase M50 family protein	HanXRQChr10g0289441	113833696	113844151
Root.Biomass.Allocation.10.1	Well-watered	10	23215730	209437850	Putative stomatal closure-related actin-binding protein | fused Ig-PH domain	HanXRQChr10g0289451	113849596	113851955
Root.Biomass.Allocation.10.1	Well-watered	10	23215730	209437850	Putative germin | RmlC-like cupin domain	HanXRQChr10g0289461	113865933	113866652
Root.Biomass.Allocation.10.1	Well-watered	10	23215730	209437850	Uncharacterized protein | supported by expression data	HanXRQChr10g0289471	113872629	113875065
Root.Biomass.Allocation.10.1	Well-watered	10	23215730	209437850	Uncharacterized protein | supported by expression data	HanXRQChr10g0289481	113878070	113878548
Root.Biomass.Allocation.10.1	Well-watered	10	23215730	209437850	Putative germin | RmlC-like cupin domain	HanXRQChr10g0289491	113909626	113910345
Root.Biomass.Allocation.10.1	Well-watered	10	23215730	209437850	Putative F-box domain | F-box associated interaction domain	HanXRQChr10g0289501	113990387	113991469
Root.Biomass.Allocation.10.1	Well-watered	10	23215730	209437850	Putative germin | RmlC-like cupin domain	HanXRQChr10g0289511	114312166	114312669
Root.Biomass.Allocation.10.1	Well-watered	10	23215730	209437850	Putative germin | RmlC-like cupin domain	HanXRQChr10g0289521	114336340	114336843
Root.Biomass.Allocation.10.1	Well-watered	10	23215730	209437850	Uncharacterized protein | supported by expression data	HanXRQChr10g0289531	114477656	114482365
Root.Biomass.Allocation.10.1	Well-watered	10	23215730	209437850	Putative germin	HanXRQChr10g0289551	114525983	114526486
Root.Biomass.Allocation.10.1	Well-watered	10	23215730	209437850	Uncharacterized protein | supported by expression data	HanXRQChr10g0289561	114651157	114655165
Root.Biomass.Allocation.10.1	Well-watered	10	23215730	209437850	Uncharacterized protein | supported by expression data	HanXRQChr10g0289571	114814620	114815098
Root.Biomass.Allocation.10.1	Well-watered	10	23215730	209437850	Uncharacterized protein | partly supported by expression data	HanXRQChr10g0289581	114815149	114826145
Root.Biomass.Allocation.10.1	Well-watered	10	23215730	209437850	Putative germin | RmlC-like jelly roll fold	HanXRQChr10g0289591	114855890	114856677
Root.Biomass.Allocation.10.1	Well-watered	10	23215730	209437850	Probable squamosa promoter binding protein-like 9	HanXRQChr10g0289611	115168705	115172264
Root.Biomass.Allocation.10.1	Well-watered	10	23215730	209437850	Putative mitochondrial inner membrane translocase subunit Tim17/Tim22/Tim23/peroxisomal protein PMP24	HanXRQChr10g0289621	115275036	115281800
Root.Biomass.Allocation.10.1	Well-watered	10	23215730	209437850	Probable rhodanese/Cell cycle control phosphatase superfamily protein	HanXRQChr10g0289631	115341497	115344738
Root.Biomass.Allocation.10.1	Well-watered	10	23215730	209437850	Putative cyclase-associated protein CAP/septum formation inhibitor MinC | C-terminal | C-CAP/cofactor C-like domain	HanXRQChr10g0289641	115344875	115349126
Root.Biomass.Allocation.10.1	Well-watered	10	23215730	209437850	Putative protein of unknown function DUF538	HanXRQChr10g0289651	115351665	115352177
Root.Biomass.Allocation.10.1	Well-watered	10	23215730	209437850	Probable alpha-soluble NSF attachment protein	HanXRQChr10g0289661	115404765	115411698
Root.Biomass.Allocation.10.1	Well-watered	10	23215730	209437850	Uncharacterized protein | supported by expression data	HanXRQChr10g0289681	115753832	115754491
Root.Biomass.Allocation.10.1	Well-watered	10	23215730	209437850	Putative zinc finger | RING/FYVE/PHD-type	HanXRQChr10g0289691	115828600	115831264
Root.Biomass.Allocation.10.1	Well-watered	10	23215730	209437850	Protein of unknown function | DUF599	HanXRQChr10g0289701	115833993	115835819
Root.Biomass.Allocation.10.1	Well-watered	10	23215730	209437850	Putative domain of unknown function DUF588	HanXRQChr10g0289711	115905888	115907686
Root.Biomass.Allocation.10.1	Well-watered	10	23215730	209437850	Uncharacterized protein | partly supported by expression data	HanXRQChr10g0289721	115908237	115908661
Root.Biomass.Allocation.10.1	Well-watered	10	23215730	209437850	Putative uncharacterised protein family | basic secretory protein	HanXRQChr10g0289731	115922802	115923527
Root.Biomass.Allocation.10.1	Well-watered	10	23215730	209437850	Uncharacterized protein | conserved in plant genome(s) | supported by expression data	HanXRQChr10g0289751	115949083	115950970
Root.Biomass.Allocation.10.1	Well-watered	10	23215730	209437850	Putative haem peroxidase	HanXRQChr10g0289761	115962532	115963923
Root.Biomass.Allocation.10.1	Well-watered	10	23215730	209437850	Putative leucine-rich repeat domain | L domain-like	HanXRQChr10g0289771	116027181	116027522
Root.Biomass.Allocation.10.1	Well-watered	10	23215730	209437850	Uncharacterized conserved protein	HanXRQChr10g0289781	116027657	116032707
Root.Biomass.Allocation.10.1	Well-watered	10	23215730	209437850	Probable dentin sialophosphoprotein-related	HanXRQChr10g0289791	116034176	116039392
Root.Biomass.Allocation.10.1	Well-watered	10	23215730	209437850	Putative armadillo-like helical | Armadillo-type fold	HanXRQChr10g0289801	116136342	116139611
Root.Biomass.Allocation.10.1	Well-watered	10	23215730	209437850	Uncharacterized conserved protein	HanXRQChr10g0289811	116228760	116231320
Root.Biomass.Allocation.10.1	Well-watered	10	23215730	209437850	Uncharacterized protein | partly supported by expression data	HanXRQChr10g0289821	116330834	116337791
Root.Biomass.Allocation.10.1	Well-watered	10	23215730	209437850	Probable RING-H2 finger C1A	HanXRQChr10g0289831	116339760	116343180
Root.Biomass.Allocation.10.1	Well-watered	10	23215730	209437850	Putative ubiquitin specific protease domain	HanXRQChr10g0289851	116433471	116438866
Root.Biomass.Allocation.10.1	Well-watered	10	23215730	209437850	Putative domain of unknown function DUF1084	HanXRQChr10g0289871	116480956	116486651
Root.Biomass.Allocation.10.1	Well-watered	10	23215730	209437850	Putative PPM-type phosphatase domain | Protein phosphatase 2C family	HanXRQChr10g0289881	116595788	116598904
Root.Biomass.Allocation.10.1	Well-watered	10	23215730	209437850	Putative photosynthetic reaction centre | L/M | Photosystem antenna protein-like	HanXRQChr10g0289891	116761606	116762423
Root.Biomass.Allocation.10.1	Well-watered	10	23215730	209437850	Uncharacterized protein | supported by expression data	HanXRQChr10g0289911	116887200	116890789
Root.Biomass.Allocation.10.1	Well-watered	10	23215730	209437850	Putative plant self-incompatibility S1	HanXRQChr10g0289921	116897121	116899938
Root.Biomass.Allocation.10.1	Well-watered	10	23215730	209437850	Probable phosphatidylinositol synthase 1	HanXRQChr10g0289941	116933788	116939130
Root.Biomass.Allocation.10.1	Well-watered	10	23215730	209437850	Probable chlorophyll a-b binding protein CP24 | chloroplastic	HanXRQChr10g0289951	117086705	117088232
Root.Biomass.Allocation.10.1	Well-watered	10	23215730	209437850	Probable thioesterase superfamily protein	HanXRQChr10g0289961	117088292	117093063
Root.Biomass.Allocation.10.1	Well-watered	10	23215730	209437850	Putative ribosomal protein L21-like	HanXRQChr10g0289971	117126591	117128620
Root.Biomass.Allocation.10.1	Well-watered	10	23215730	209437850	Putative haem peroxidase	HanXRQChr10g0289981	117152519	117155711
Root.Biomass.Allocation.10.1	Well-watered	10	23215730	209437850	Putative high-affinity nitrate transporter	HanXRQChr10g0289991	117227413	117228689
Root.Biomass.Allocation.10.1	Well-watered	10	23215730	209437850	Plant Protein of unknown function (DUF868)	HanXRQChr10g0290021	117236700	117237611
Root.Biomass.Allocation.10.1	Well-watered	10	23215730	209437850	Probable protein DEHYDRATION-INDUCED 19 homolog 6	HanXRQChr10g0290031	117269525	117273732
Root.Biomass.Allocation.10.1	Well-watered	10	23215730	209437850	Putative clpA/B family | ATPase | AAA-type | conserved site | P-loop containing nucleoside triphosphate hydrolase	HanXRQChr10g0290041	117301996	117308520
Root.Biomass.Allocation.10.1	Well-watered	10	23215730	209437850	Uncharacterized protein | partly supported by expression data	HanXRQChr10g0290051	117330945	117344240
Root.Biomass.Allocation.10.1	Well-watered	10	23215730	209437850	Putative serine/threonine/dual specificity protein kinase | catalytic domain | Tyrosine-protein kinase | neurotrophic receptor | type 2	HanXRQChr10g0290061	117355385	117357922
Root.Biomass.Allocation.10.1	Well-watered	10	23215730	209437850	Uncharacterized protein | partly supported by expression data	HanXRQChr10g0290071	117373405	117375024
Root.Biomass.Allocation.10.1	Well-watered	10	23215730	209437850	Putative PB1 domain | Zinc finger | ZZ-type | UBA-like | Next to BRCA1 | central domain	HanXRQChr10g0290081	117380764	117385237
Root.Biomass.Allocation.10.1	Well-watered	10	23215730	209437850	Putative transposase (putative) | gypsy type	HanXRQChr10g0290091	117397876	117401428
Root.Biomass.Allocation.10.1	Well-watered	10	23215730	209437850	Uncharacterized protein	HanXRQChr10g0290101	117417687	117418073
Root.Biomass.Allocation.10.1	Well-watered	10	23215730	209437850	Putative multi antimicrobial extrusion protein	HanXRQChr10g0290111	117467755	117470600
Root.Biomass.Allocation.10.1	Well-watered	10	23215730	209437850	Uncharacterized protein | partly supported by expression data	HanXRQChr10g0290121	117471555	117472968
Root.Biomass.Allocation.10.1	Well-watered	10	23215730	209437850	Probable MATE efflux family protein	HanXRQChr10g0290131	117475520	117478253
Root.Biomass.Allocation.10.1	Well-watered	10	23215730	209437850	Putative leucine-rich repeat domain | L domain-like	HanXRQChr10g0290141	117479385	117481954
Root.Biomass.Allocation.10.1	Well-watered	10	23215730	209437850	Putative auxin response factor | DNA-binding pseudobarrel domain	HanXRQChr10g0290181	117522137	117523551
Root.Biomass.Allocation.10.1	Well-watered	10	23215730	209437850	Putative mitogen-activated protein (MAP) kinase kinase kinase kinase	HanXRQChr10g0290191	117524246	117528090
Root.Biomass.Allocation.10.1	Well-watered	10	23215730	209437850	Putative uvrABC system | subunit B | DEAD/DEAH box helicase domain | RNA helicase | DEAD-box type | Q motif | P-loop containing nucleoside triphosphate hydrolase	HanXRQChr10g0290201	117530147	117535320
Root.Biomass.Allocation.10.1	Well-watered	10	23215730	209437850	Putative ribosomal protein L18e/L15P	HanXRQChr10g0290211	117537500	117538415
Root.Biomass.Allocation.10.1	Well-watered	10	23215730	209437850	Putative haem peroxidase	HanXRQChr10g0290221	117607661	117608898
Root.Biomass.Allocation.10.1	Well-watered	10	23215730	209437850	Putative haem peroxidase	HanXRQChr10g0290231	117635664	117637047
Root.Biomass.Allocation.10.1	Well-watered	10	23215730	209437850	Uncharacterized protein | conserved in plant genome(s)	HanXRQChr10g0290241	117668472	117669395
Root.Biomass.Allocation.10.1	Well-watered	10	23215730	209437850	Putative haem peroxidase	HanXRQChr10g0290261	117672717	117674107
Root.Biomass.Allocation.10.1	Well-watered	10	23215730	209437850	Uncharacterized protein | partly supported by expression data	HanXRQChr10g0290271	117682707	117690319
Root.Biomass.Allocation.10.1	Well-watered	10	23215730	209437850	Putative haem peroxidase	HanXRQChr10g0290281	117738763	117748425
Root.Biomass.Allocation.10.1	Well-watered	10	23215730	209437850	Putative DNA-binding domain	HanXRQChr10g0290291	117870762	117871601
Root.Biomass.Allocation.10.1	Well-watered	10	23215730	209437850	Probable NAD(P)-binding Rossmann-fold superfamily protein	HanXRQChr10g0290301	117872497	117875353
Root.Biomass.Allocation.10.1	Well-watered	10	23215730	209437850	Putative pyruvate kinase | Pyruvate kinase | barrel	HanXRQChr10g0290311	118035188	118038614
Root.Biomass.Allocation.10.1	Well-watered	10	23215730	209437850	Putative small auxin-up RNA	HanXRQChr10g0290321	118071284	118071562
Root.Biomass.Allocation.10.1	Well-watered	10	23215730	209437850	Putative major intrinsic protein | Aquaporin-like	HanXRQChr10g0290331	118127533	118128940
Root.Biomass.Allocation.10.1	Well-watered	10	23215730	209437850	Putative major intrinsic protein | Aquaporin-like	HanXRQChr10g0290341	118284342	118300619
Root.Biomass.Allocation.10.1	Well-watered	10	23215730	209437850	Probable pentatricopeptide repeat (PPR) superfamily protein	HanXRQChr10g0290351	118371063	118379863
Root.Biomass.Allocation.10.1	Well-watered	10	23215730	209437850	Putative small auxin-up RNA	HanXRQChr10g0290361	118417678	118417974
Root.Biomass.Allocation.10.1	Well-watered	10	23215730	209437850	Probable phloem protein 2-B8	HanXRQChr10g0290371	118743206	118744826
Root.Biomass.Allocation.10.1	Well-watered	10	23215730	209437850	Putative transcription factor | MADS-box	HanXRQChr10g0290381	118884238	118885020
Root.Biomass.Allocation.10.1	Well-watered	10	23215730	209437850	Probable MADS-box transcription factor family protein	HanXRQChr10g0290391	118893656	118894289
Root.Biomass.Allocation.10.1	Well-watered	10	23215730	209437850	Uncharacterized protein | partly supported by expression data	HanXRQChr10g0290401	119167362	119167656
Root.Biomass.Allocation.10.1	Well-watered	10	23215730	209437850	Probable sec14p-like phosphatidylinositol transfer family protein	HanXRQChr10g0290411	119255549	119261903
Root.Biomass.Allocation.10.1	Well-watered	10	23215730	209437850	Putative P-loop containing nucleoside triphosphate hydrolase	HanXRQChr10g0290421	119269118	119285778
Root.Biomass.Allocation.10.1	Well-watered	10	23215730	209437850	Probable polyamine aminopropyltransferase 2	HanXRQChr10g0290431	119529381	119532298
Root.Biomass.Allocation.10.1	Well-watered	10	23215730	209437850	Putative glyceraldehyde/Erythrose phosphate dehydrogenase family	HanXRQChr10g0290441	119660964	119662831
Root.Biomass.Allocation.10.1	Well-watered	10	23215730	209437850	Probable polyamine aminopropyltransferase	HanXRQChr10g0290461	119693911	119696222
Root.Biomass.Allocation.10.1	Well-watered	10	23215730	209437850	Probable PLAT/LH2 domain-containing lipoxygenase family protein	HanXRQChr10g0290471	119712129	119730117
Root.Biomass.Allocation.10.1	Well-watered	10	23215730	209437850	Putative lipoxygenase | Lipoxygenase | domain 3	HanXRQChr10g0290481	119816738	119826683
Root.Biomass.Allocation.10.1	Well-watered	10	23215730	209437850	Uncharacterized protein	HanXRQChr10g0290491	119914712	119915582
Root.Biomass.Allocation.10.1	Well-watered	10	23215730	209437850	Probable major facilitator superfamily protein	HanXRQChr10g0290501	119982009	119987719
Root.Biomass.Allocation.10.1	Well-watered	10	23215730	209437850	Putative P-loop containing nucleoside triphosphate hydrolase	HanXRQChr10g0290511	120114327	120116973
Root.Biomass.Allocation.10.1	Well-watered	10	23215730	209437850	Putative ATPase | AAA-type | core | P-loop containing nucleoside triphosphate hydrolase	HanXRQChr10g0290521	120196004	120201856
Root.Biomass.Allocation.10.1	Well-watered	10	23215730	209437850	Probable long-chain acyl-CoA synthetase 6	HanXRQChr10g0290531	120532247	120539577
Root.Biomass.Allocation.10.1	Well-watered	10	23215730	209437850	Putative alpha/Beta hydrolase fold	HanXRQChr10g0290551	120679552	120679845
Root.Biomass.Allocation.10.1	Well-watered	10	23215730	209437850	Putative reticulon	HanXRQChr10g0290561	120681088	120685207
Root.Biomass.Allocation.10.1	Well-watered	10	23215730	209437850	Uncharacterized protein | supported by expression data	HanXRQChr10g0290571	120740995	120745927
Root.Biomass.Allocation.10.1	Well-watered	10	23215730	209437850	Uncharacterized protein | conserved in plant genome(s) | supported by expression data	HanXRQChr10g0290581	120824178	120824849
Root.Biomass.Allocation.10.1	Well-watered	10	23215730	209437850	Probable leucine-rich repeat (LRR) family protein	HanXRQChr10g0290591	120826460	120830761
Root.Biomass.Allocation.10.1	Well-watered	10	23215730	209437850	Uncharacterized protein | partly supported by expression data	HanXRQChr10g0290601	120935829	120938473
Root.Biomass.Allocation.10.1	Well-watered	10	23215730	209437850	Uncharacterized protein | partly supported by expression data	HanXRQChr10g0290611	120938524	120939371
Root.Biomass.Allocation.10.1	Well-watered	10	23215730	209437850	Putative villin headpiece | Villin/Gelsolin | ADF-H/Gelsolin-like domain	HanXRQChr10g0290621	121197186	121215521
Root.Biomass.Allocation.10.1	Well-watered	10	23215730	209437850	Putative zinc finger | RING/FYVE/PHD-type	HanXRQChr10g0290641	121252315	121252896
Root.Biomass.Allocation.10.1	Well-watered	10	23215730	209437850	Putative F-box domain | Galactose oxidase/kelch | beta-propeller	HanXRQChr10g0290681	121282994	121287475
Root.Biomass.Allocation.10.1	Well-watered	10	23215730	209437850	Probable magnesium-chelatase subunit chlH | chloroplast | putative / Mg-protoporphyrin IX ch	HanXRQChr10g0290691	121474333	121479435
Root.Biomass.Allocation.10.1	Well-watered	10	23215730	209437850	Probable integrase-type DNA-binding superfamily protein	HanXRQChr10g0290701	121662564	121667480
Root.Biomass.Allocation.10.1	Well-watered	10	23215730	209437850	Probable tetratricopeptide repeat (TPR)-like superfamily protein	HanXRQChr10g0290711	121758601	121764923
Root.Biomass.Allocation.10.1	Well-watered	10	23215730	209437850	Probable ARM repeat superfamily protein	HanXRQChr10g0290721	121817658	121827714
Root.Biomass.Allocation.10.1	Well-watered	10	23215730	209437850	Uncharacterized conserved protein	HanXRQChr10g0290731	121862956	121864353
Root.Biomass.Allocation.10.1	Well-watered	10	23215730	209437850	Probable subunits of heterodimeric actin filament capping protein Capz superfamily	HanXRQChr10g0290741	122529175	122534343
Root.Biomass.Allocation.10.1	Well-watered	10	23215730	209437850	Uncharacterized protein | supported by expression data	HanXRQChr10g0290751	122537290	122537941
Root.Biomass.Allocation.10.1	Well-watered	10	23215730	209437850	Probable putative endonuclease or glycosyl hydrolase	HanXRQChr10g0290761	122540609	122548493
Root.Biomass.Allocation.10.1	Well-watered	10	23215730	209437850	Putative P-type ATPase | cytoplasmic domain N	HanXRQChr10g0290771	122620580	122621090
Root.Biomass.Allocation.10.1	Well-watered	10	23215730	209437850	Probable protein of Unknown Function (DUF239)	HanXRQChr10g0290781	122653950	122660325
Root.Biomass.Allocation.10.1	Well-watered	10	23215730	209437850	Uncharacterized protein | supported by expression data	HanXRQChr10g0290791	122688158	122690316
Root.Biomass.Allocation.10.1	Well-watered	10	23215730	209437850	Probable protein of Unknown Function (DUF239)	HanXRQChr10g0290801	122745474	122750087
Root.Biomass.Allocation.10.1	Well-watered	10	23215730	209437850	Putative PB1 domain | AUX/IAA protein	HanXRQChr10g0290811	123411593	123415084
Root.Biomass.Allocation.10.1	Well-watered	10	23215730	209437850	Putative ABC transporter A | ABCA	HanXRQChr10g0290831	123417531	123421995
Root.Biomass.Allocation.10.1	Well-watered	10	23215730	209437850	Uncharacterized protein | partly supported by expression data	HanXRQChr10g0290841	123514361	123519698
Root.Biomass.Allocation.10.1	Well-watered	10	23215730	209437850	Putative zinc finger | CCHC-type | Nucleotide-binding alpha-beta plait domain	HanXRQChr10g0290851	123603817	123604808
Root.Biomass.Allocation.10.1	Well-watered	10	23215730	209437850	Putative ENTH/VHS | AP180 N-terminal homology (ANTH) domain	HanXRQChr10g0290861	123615600	123619117
Root.Biomass.Allocation.10.1	Well-watered	10	23215730	209437850	Probable S-domain-2 5	HanXRQChr10g0290871	123870804	123873221
Root.Biomass.Allocation.10.1	Well-watered	10	23215730	209437850	Putative hotDog domain	HanXRQChr10g0290881	123895867	123896614
Root.Biomass.Allocation.10.1	Well-watered	10	23215730	209437850	Putative FAR1 DNA binding domain | FHY3/FAR1 family	HanXRQChr10g0290891	123991805	123993672
Root.Biomass.Allocation.10.1	Well-watered	10	23215730	209437850	Putative signal recognition particle | SRP54 subunit | GTPase domain | P-loop containing nucleoside triphosphate hydrolase	HanXRQChr10g0290901	124011554	124011812
Root.Biomass.Allocation.10.1	Well-watered	10	23215730	209437850	Probable integrase-type DNA-binding superfamily protein	HanXRQChr10g0290911	124035490	124036617
Root.Biomass.Allocation.10.1	Well-watered	10	23215730	209437850	Putative berberine/berberine-like | FAD-binding | type 2	HanXRQChr10g0290921	124118976	124120533
Root.Biomass.Allocation.10.1	Well-watered	10	23215730	209437850	Putative harbinger transposase-derived protein | Terpenoid cyclases/protein prenyltransferase alpha-alpha toroid | Isoprenoid synthase domain	HanXRQChr10g0290931	124386807	124391033
Root.Biomass.Allocation.10.1	Well-watered	10	23215730	209437850	Putative pentatricopeptide repeat	HanXRQChr10g0290941	124451342	124451745
Root.Biomass.Allocation.10.1	Well-watered	10	23215730	209437850	Uncharacterized protein | supported by expression data	HanXRQChr10g0290951	124615703	124615999
Root.Biomass.Allocation.10.1	Well-watered	10	23215730	209437850	Uncharacterized protein | partly supported by expression data	HanXRQChr10g0290961	124733580	124735101
Root.Biomass.Allocation.10.1	Well-watered	10	23215730	209437850	Probable alpha-fucosidase A	HanXRQChr10g0290971	124766202	124770575
Root.Biomass.Allocation.10.1	Well-watered	10	23215730	209437850	Probable S-methyl-5-thioribose kinase	HanXRQChr10g0290981	125158298	125161191
Root.Biomass.Allocation.10.1	Well-watered	10	23215730	209437850	Probable lipase 1	HanXRQChr10g0290991	125215377	125218994
Root.Biomass.Allocation.10.1	Well-watered	10	23215730	209437850	Probable limonoid UDP-glucosyltransferase	HanXRQChr10g0291001	125240430	125241869
Root.Biomass.Allocation.10.1	Well-watered	10	23215730	209437850	Uncharacterized protein | supported by expression data	HanXRQChr10g0291011	125281192	125283491
Root.Biomass.Allocation.10.1	Well-watered	10	23215730	209437850	Putative DNA helicase | DNA helicase Pif1-like | Helitron helicase-like domain | P-loop containing nucleoside triphosphate hydrolase	HanXRQChr10g0291021	125334229	125342125
Root.Biomass.Allocation.10.1	Well-watered	10	23215730	209437850	Putative UDP-glucuronosyl/UDP-glucosyltransferase	HanXRQChr10g0291031	125342753	125344140
Root.Biomass.Allocation.10.1	Well-watered	10	23215730	209437850	Putative reverse transcriptase domain | Zinc finger | CCHC-type | Retrotransposon gag domain | Ribonuclease H-like domain | Aspartic peptidase domain	HanXRQChr10g0291041	125434423	125438925
Root.Biomass.Allocation.10.1	Well-watered	10	23215730	209437850	Probable UDP-glucosyl transferase 84B1	HanXRQChr10g0291051	125443284	125444681
Root.Biomass.Allocation.10.1	Well-watered	10	23215730	209437850	Uncharacterized protein | conserved in plant genome(s) | supported by expression data	HanXRQChr10g0291061	125527821	125529163
Root.Biomass.Allocation.10.1	Well-watered	10	23215730	209437850	Putative EF-hand domain pair	HanXRQChr10g0291081	125588943	125589228
Root.Biomass.Allocation.10.1	Well-watered	10	23215730	209437850	Putative QWRF family	HanXRQChr10g0291091	125780659	125785329
Root.Biomass.Allocation.10.1	Well-watered	10	23215730	209437850	Probable syntaxin of plants 124	HanXRQChr10g0291101	125801862	125802761
Root.Biomass.Allocation.10.1	Well-watered	10	23215730	209437850	Probable developmental regulator | ULTRAPETALA	HanXRQChr10g0291111	125863272	125865797
Root.Biomass.Allocation.10.1	Well-watered	10	23215730	209437850	Uncharacterized protein	HanXRQChr10g0291121	125945272	125945750
Root.Biomass.Allocation.10.1	Well-watered	10	23215730	209437850	Putative ion transport domain | EF-hand domain pair | Voltage-dependent channel | four helix bundle domain	HanXRQChr10g0291131	125950855	125957551
Root.Biomass.Allocation.10.1	Well-watered	10	23215730	209437850	Putative ATPase | F1 complex | alpha subunit | ATP synthase subunit alpha-like domain	HanXRQChr10g0291141	126451448	126451831
Root.Biomass.Allocation.10.1	Well-watered	10	23215730	209437850	Putative ATPase | F1 complex | alpha subunit | P-loop containing nucleoside triphosphate hydrolase	HanXRQChr10g0291151	126452016	126452321
Root.Biomass.Allocation.10.1	Well-watered	10	23215730	209437850	Putative nucleotide-binding alpha-beta plait domain	HanXRQChr10g0291161	126897565	126904168
Root.Biomass.Allocation.10.1	Well-watered	10	23215730	209437850	Probable guanine nucleotide-binding protein subunit beta-like protein	HanXRQChr10g0291171	126955262	126957315
Root.Biomass.Allocation.10.1	Well-watered	10	23215730	209437850	Uncharacterized protein | partly conserved in plant genome(s)	HanXRQChr10g0291181	127165476	127165736
Root.Biomass.Allocation.10.1	Well-watered	10	23215730	209437850	Putative NADH:ubiquinone oxidoreductase | 30kDa subunit	HanXRQChr10g0291191	127174540	127175044
Root.Biomass.Allocation.10.1	Well-watered	10	23215730	209437850	Putative ribosomal protein S12/S23	HanXRQChr10g0291201	127183961	127184338
Root.Biomass.Allocation.10.1	Well-watered	10	23215730	209437850	Putative reverse transcriptase domain	HanXRQChr10g0291211	127186839	127188709
Root.Biomass.Allocation.10.1	Well-watered	10	23215730	209437850	Putative niFe hydrogenase-like	HanXRQChr10g0291221	127389711	127404862
Root.Biomass.Allocation.10.1	Well-watered	10	23215730	209437850	Uncharacterized protein | conserved in plant genome(s) | supported by expression data	HanXRQChr10g0291231	127405093	127405542
Root.Biomass.Allocation.10.1	Well-watered	10	23215730	209437850	Putative niFe hydrogenase-like	HanXRQChr10g0291241	127405690	127405953
Root.Biomass.Allocation.10.1	Well-watered	10	23215730	209437850	Putative leucine-rich repeat domain | L domain-like	HanXRQChr10g0291251	127673511	127673930
Root.Biomass.Allocation.10.1	Well-watered	10	23215730	209437850	Uncharacterized protein | partly supported by expression data	HanXRQChr10g0291261	128618567	128627513
Root.Biomass.Allocation.10.1	Well-watered	10	23215730	209437850	Uncharacterized protein | partly supported by expression data	HanXRQChr10g0291271	128663686	128671237
Root.Biomass.Allocation.10.1	Well-watered	10	23215730	209437850	Putative cytochrome P450	HanXRQChr10g0291281	128975607	128975846
Root.Biomass.Allocation.10.1	Well-watered	10	23215730	209437850	Uncharacterized protein | conserved in plant genome(s)	HanXRQChr10g0291291	129011559	129012296
Root.Biomass.Allocation.10.1	Well-watered	10	23215730	209437850	Putative cytochrome P450	HanXRQChr10g0291301	129012802	129016227
Root.Biomass.Allocation.10.1	Well-watered	10	23215730	209437850	Putative tyrosine-protein kinase | neurotrophic receptor | type 2	HanXRQChr10g0291311	129092019	129092378
Root.Biomass.Allocation.10.1	Well-watered	10	23215730	209437850	Putative cytochrome P450	HanXRQChr10g0291321	129152042	129153861
Root.Biomass.Allocation.10.1	Well-watered	10	23215730	209437850	Putative cytochrome P450	HanXRQChr10g0291331	129350695	129352576
Root.Biomass.Allocation.10.1	Well-watered	10	23215730	209437850	Uncharacterized protein | supported by expression data	HanXRQChr10g0291341	129546405	129547593
Root.Biomass.Allocation.10.1	Well-watered	10	23215730	209437850	Uncharacterized protein | partly supported by expression data	HanXRQChr10g0291351	129547644	129551392
Root.Biomass.Allocation.10.1	Well-watered	10	23215730	209437850	Putative cytochrome P450	HanXRQChr10g0291361	129571655	129574060
Root.Biomass.Allocation.10.1	Well-watered	10	23215730	209437850	Probable geranylgeranyl reductase	HanXRQChr10g0291371	129927382	129932026
Root.Biomass.Allocation.10.1	Well-watered	10	23215730	209437850	Uncharacterized protein	HanXRQChr10g0291391	130389238	130389963
Root.Biomass.Allocation.10.1	Well-watered	10	23215730	209437850	Putative nucleic acid-binding | OB-fold	HanXRQChr10g0291401	130675599	130679779
Root.Biomass.Allocation.10.1	Well-watered	10	23215730	209437850	Putative RNA recognition motif 2 | Nucleotide-binding alpha-beta plait domain	HanXRQChr10g0291411	130687773	130688184
Root.Biomass.Allocation.10.1	Well-watered	10	23215730	209437850	Probable tyrosine--tRNA ligase	HanXRQChr10g0291421	130717342	130720098
Root.Biomass.Allocation.10.1	Well-watered	10	23215730	209437850	Uncharacterized protein | supported by expression data	HanXRQChr10g0291431	130803291	130804265
Root.Biomass.Allocation.10.1	Well-watered	10	23215730	209437850	Putative B-box-type zinc finger	HanXRQChr10g0291451	130856362	130856631
Root.Biomass.Allocation.10.1	Well-watered	10	23215730	209437850	Putative CCT domain	HanXRQChr10g0291461	130858467	130859153
Root.Biomass.Allocation.10.1	Well-watered	10	23215730	209437850	Putative B-box-type zinc finger	HanXRQChr10g0291471	130859892	130860697
Root.Biomass.Allocation.10.1	Well-watered	10	23215730	209437850	Uncharacterized protein | conserved in plant genome(s) | supported by expression data	HanXRQChr10g0291481	130869564	130874980
Root.Biomass.Allocation.10.1	Well-watered	10	23215730	209437850	Uncharacterized protein | partly supported by expression data	HanXRQChr10g0291491	130876415	130877684
Root.Biomass.Allocation.10.1	Well-watered	10	23215730	209437850	Probable pentatricopeptide repeat (PPR-like) superfamily protein	HanXRQChr10g0291501	130887054	130889159
Root.Biomass.Allocation.10.1	Well-watered	10	23215730	209437850	Probable histone-lysine N-methyltransferase ATXR2	HanXRQChr10g0291511	130893340	130900907
Root.Biomass.Allocation.10.1	Well-watered	10	23215730	209437850	Putative protein of unknown function DUF604	HanXRQChr10g0291521	130969515	130974812
Root.Biomass.Allocation.10.1	Well-watered	10	23215730	209437850	Uncharacterized protein | supported by expression data	HanXRQChr10g0291531	130991789	130992244
Root.Biomass.Allocation.10.1	Well-watered	10	23215730	209437850	Probable formin 3	HanXRQChr10g0291541	130993135	130996051
Root.Biomass.Allocation.10.1	Well-watered	10	23215730	209437850	Putative tetratricopeptide-like helical domain	HanXRQChr10g0291551	130996744	130998421
Root.Biomass.Allocation.10.1	Well-watered	10	23215730	209437850	Putative tubulin	HanXRQChr10g0291561	131029222	131030295
Root.Biomass.Allocation.10.1	Well-watered	10	23215730	209437850	Putative homeodomain-like	HanXRQChr10g0291571	131035220	131036862
Root.Biomass.Allocation.10.1	Well-watered	10	23215730	209437850	Uncharacterized protein | conserved in plant genome(s) | partly supported by expression data	HanXRQChr10g0291581	131136044	131142367
Root.Biomass.Allocation.10.1	Well-watered	10	23215730	209437850	Putative short-chain dehydrogenase/reductase SDR	HanXRQChr10g0291591	131224436	131225135
Root.Biomass.Allocation.10.1	Well-watered	10	23215730	209437850	Putative zinc finger | CCHC-type	HanXRQChr10g0291611	131241101	131242803
Root.Biomass.Allocation.10.1	Well-watered	10	23215730	209437850	Uncharacterized protein | supported by expression data	HanXRQChr10g0291621	131243212	131249085
Root.Biomass.Allocation.10.1	Well-watered	10	23215730	209437850	Uncharacterized protein | partly supported by expression data	HanXRQChr10g0291631	131251276	131252205
Root.Biomass.Allocation.10.1	Well-watered	10	23215730	209437850	Putative protein kinase-like domain | Leucine-rich repeat domain | L domain-like	HanXRQChr10g0291641	131253374	131255340
Root.Biomass.Allocation.10.1	Well-watered	10	23215730	209437850	Putative mitogen-activated protein (MAP) kinase kinase kinase kinase | Leucine-rich repeat domain | L domain-like	HanXRQChr10g0291651	131266386	131268719
Root.Biomass.Allocation.10.1	Well-watered	10	23215730	209437850	Putative leucine-rich repeat domain | L domain-like	HanXRQChr10g0291661	131269196	131269567
Root.Biomass.Allocation.10.1	Well-watered	10	23215730	209437850	Probable proline iminopeptidase	HanXRQChr10g0291681	131365527	131369755
Root.Biomass.Allocation.10.1	Well-watered	10	23215730	209437850	Uncharacterized protein | supported by expression data	HanXRQChr10g0291691	131369974	131371027
Root.Biomass.Allocation.10.1	Well-watered	10	23215730	209437850	Uncharacterized protein | supported by expression data	HanXRQChr10g0291701	131466804	131491164
Root.Biomass.Allocation.10.1	Well-watered	10	23215730	209437850	Putative plant specific mitochondrial import receptor subunit TOM20	HanXRQChr10g0291721	131536434	131537319
Root.Biomass.Allocation.10.1	Well-watered	10	23215730	209437850	Probable FAD/NAD(P)-binding oxidoreductase family protein	HanXRQChr10g0291731	131542362	131545715
Root.Biomass.Allocation.10.1	Well-watered	10	23215730	209437850	Putative zein-binding domain	HanXRQChr10g0291741	131565686	131566414
Root.Biomass.Allocation.10.1	Well-watered	10	23215730	209437850	Putative methylmalonate-semialdehyde dehydrogenase | Aldehyde/histidinol dehydrogenase	HanXRQChr10g0291751	131611360	131619020
Root.Biomass.Allocation.10.1	Well-watered	10	23215730	209437850	Probable nucleic acid-binding | OB-fold-like protein	HanXRQChr10g0291761	131619071	131620334
Root.Biomass.Allocation.10.1	Well-watered	10	23215730	209437850	Probable cox19-like CHCH family protein	HanXRQChr10g0291771	131650499	131653043
Root.Biomass.Allocation.10.1	Well-watered	10	23215730	209437850	Putative tify domain | CCT domain | Zinc finger | NHR/GATA-type	HanXRQChr10g0291781	131654691	131657783
Root.Biomass.Allocation.10.1	Well-watered	10	23215730	209437850	Uncharacterized conserved protein	HanXRQChr10g0291791	131667601	131669797
Root.Biomass.Allocation.10.1	Well-watered	10	23215730	209437850	Probable beta-ureidopropionase	HanXRQChr10g0291801	131671615	131675429
Root.Biomass.Allocation.10.1	Well-watered	10	23215730	209437850	Putative pleiotropic drug resistance protein PDR/CDR | P-loop containing nucleoside triphosphate hydrolase	HanXRQChr10g0291811	131740736	131744015
Root.Biomass.Allocation.10.1	Well-watered	10	23215730	209437850	Probable ATP sulfurylase 1	HanXRQChr10g0291821	131819144	131825057
Root.Biomass.Allocation.10.1	Well-watered	10	23215730	209437850	Probable regulator of chromosome condensation (RCC1) family protein	HanXRQChr10g0291831	131879509	131884308
Root.Biomass.Allocation.10.1	Well-watered	10	23215730	209437850	Probable 5'-AMP-activated protein kinase subunit gamma-1	HanXRQChr10g0291841	131965521	131972852
Root.Biomass.Allocation.10.1	Well-watered	10	23215730	209437850	Putative histone-fold	HanXRQChr10g0291851	132226217	132226606
Root.Biomass.Allocation.10.1	Well-watered	10	23215730	209437850	Uncharacterized protein | partly supported by expression data	HanXRQChr10g0291861	132279107	132280883
Root.Biomass.Allocation.10.1	Well-watered	10	23215730	209437850	Probable protein phosphatase 2C family protein	HanXRQChr10g0291871	132341703	132345157
Root.Biomass.Allocation.10.1	Well-watered	10	23215730	209437850	Probable 3-oxo-Delta(4 | 5)-steroid 5-beta-reductase	HanXRQChr10g0291881	132348601	132350461
Root.Biomass.Allocation.10.1	Well-watered	10	23215730	209437850	Uncharacterized protein | supported by expression data	HanXRQChr10g0291891	132426696	132427899
Root.Biomass.Allocation.10.1	Well-watered	10	23215730	209437850	Probable 60S acidic ribosomal protein P3	HanXRQChr10g0291901	132919887	132921402
Root.Biomass.Allocation.10.1	Well-watered	10	23215730	209437850	Putative P-type ATPase | Cation-transporting P-type ATPase | N-terminal | HAD-like domain | P-type ATPase | transmembrane domain | Calcium-transporting P-type ATPase | N-terminal autoinhibitory domain	HanXRQChr10g0291911	132976253	132988190
Root.Biomass.Allocation.10.1	Well-watered	10	23215730	209437850	Putative UDP-glucuronosyl/UDP-glucosyltransferase	HanXRQChr10g0291921	133177860	133179270
Root.Biomass.Allocation.10.1	Well-watered	10	23215730	209437850	Putative UDP-glucuronosyl/UDP-glucosyltransferase	HanXRQChr10g0291931	133298771	133309977
Root.Biomass.Allocation.10.1	Well-watered	10	23215730	209437850	Putative P-type ATPase | transmembrane domain	HanXRQChr10g0291941	133525457	133531591
Root.Biomass.Allocation.10.1	Well-watered	10	23215730	209437850	Uncharacterized protein	HanXRQChr10g0291951	133836217	133837241
Root.Biomass.Allocation.10.1	Well-watered	10	23215730	209437850	Uncharacterized protein | supported by expression data	HanXRQChr10g0291961	134175143	134176659
Root.Biomass.Allocation.10.1	Well-watered	10	23215730	209437850	Uncharacterized protein | partly supported by expression data	HanXRQChr10g0291981	134177768	134179531
Root.Biomass.Allocation.10.1	Well-watered	10	23215730	209437850	Protein of unknown function (DUF616)	HanXRQChr10g0291991	134544012	134550852
Root.Biomass.Allocation.10.1	Well-watered	10	23215730	209437850	Putative PPM-type phosphatase domain | Protein phosphatase 2C family	HanXRQChr10g0292001	134763849	134768110
Root.Biomass.Allocation.10.1	Well-watered	10	23215730	209437850	Uncharacterized protein | partly supported by expression data	HanXRQChr10g0292011	134975702	134981257
Root.Biomass.Allocation.10.1	Well-watered	10	23215730	209437850	Uncharacterized protein | supported by expression data	HanXRQChr10g0292021	135037371	135045745
Root.Biomass.Allocation.10.1	Well-watered	10	23215730	209437850	Putative EGF-like domain | Wall-associated receptor kinase | galacturonan-binding domain	HanXRQChr10g0292031	135048304	135049642
Root.Biomass.Allocation.10.1	Well-watered	10	23215730	209437850	Uncharacterized protein | supported by expression data	HanXRQChr10g0292041	135138317	135140894
Root.Biomass.Allocation.10.1	Well-watered	10	23215730	209437850	Uncharacterized protein	HanXRQChr10g0292051	135140945	135143221
Root.Biomass.Allocation.10.1	Well-watered	10	23215730	209437850	Uncharacterized protein | supported by expression data	HanXRQChr10g0292061	135144122	135148259
Root.Biomass.Allocation.10.1	Well-watered	10	23215730	209437850	Putative leucine-rich repeat-containing N-terminal | plant-type | Serine/threonine-protein kinase Rad53 | Leucine-rich repeat domain | L domain-like	HanXRQChr10g0292071	135204232	135207273
Root.Biomass.Allocation.10.1	Well-watered	10	23215730	209437850	Uncharacterized protein | supported by expression data	HanXRQChr10g0292081	135251465	135262521
Root.Biomass.Allocation.10.1	Well-watered	10	23215730	209437850	Putative protein translocase complex | SecE/Sec61-gamma subunit	HanXRQChr10g0292091	135317475	135324185
Root.Biomass.Allocation.10.1	Well-watered	10	23215730	209437850	Putative dnaJ domain | Nucleotide-binding alpha-beta plait domain	HanXRQChr10g0292101	135324949	135330832
Root.Biomass.Allocation.10.1	Well-watered	10	23215730	209437850	Uncharacterized protein | conserved in plant genome(s) | partly supported by expression data	HanXRQChr10g0292111	135417401	135418533
Root.Biomass.Allocation.10.1	Well-watered	10	23215730	209437850	Putative serine hydroxymethyltransferase | Pyridoxal phosphate-dependent transferase | WD40 repeat | conserved site	HanXRQChr10g0292121	135424584	135427789
Root.Biomass.Allocation.10.1	Well-watered	10	23215730	209437850	Probable T-complex protein 11	HanXRQChr10g0292131	135797205	135802957
Root.Biomass.Allocation.10.1	Well-watered	10	23215730	209437850	Putative DNA helicase | ATP-dependent | RecQ type | Winged helix-turn-helix DNA-binding domain | P-loop containing nucleoside triphosphate hydrolase | ATP-dependent DNA helicase RecQ | zinc-binding domain	HanXRQChr10g0292141	135808292	135819235
Root.Biomass.Allocation.10.1	Well-watered	10	23215730	209437850	Probable SNF1-related protein kinase 2.10	HanXRQChr10g0292161	136008908	136012350
Root.Biomass.Allocation.10.1	Well-watered	10	23215730	209437850	Probable potassium transport 2/3	HanXRQChr10g0292171	136332288	136339172
Root.Biomass.Allocation.10.1	Well-watered	10	23215730	209437850	Uncharacterized protein | supported by expression data	HanXRQChr10g0292181	136347155	136347603
Root.Biomass.Allocation.10.1	Well-watered	10	23215730	209437850	Putative NB-ARC | Winged helix-turn-helix DNA-binding domain | Toll-like receptor | P-loop containing nucleoside triphosphate hydrolase | Leucine-rich repeat domain | L domain-like	HanXRQChr10g0292191	136431400	136436120
Root.Biomass.Allocation.10.1	Well-watered	10	23215730	209437850	Uncharacterized conserved protein	HanXRQChr10g0292201	136657440	136658404
Root.Biomass.Allocation.10.1	Well-watered	10	23215730	209437850	Probable RECA homolog 3	HanXRQChr10g0292221	136663387	136666667
Root.Biomass.Allocation.10.1	Well-watered	10	23215730	209437850	Probable transmembrane proteins 14C	HanXRQChr10g0292271	136671497	136674471
Root.Biomass.Allocation.10.1	Well-watered	10	23215730	209437850	Uncharacterized protein | partly conserved in plant genome(s) | supported by expression data	HanXRQChr10g0292321	136675270	136676241
Root.Biomass.Allocation.10.1	Well-watered	10	23215730	209437850	Probable bZIP transcription factor family protein	HanXRQChr10g0292331	137299733	137314286
Root.Biomass.Allocation.10.1	Well-watered	10	23215730	209437850	Putative protein kinase | ATP binding site | Calcium/calmodulin-dependent/calcium-dependent protein kinase	HanXRQChr10g0292341	137987118	137990593
Root.Biomass.Allocation.10.1	Well-watered	10	23215730	209437850	Plant Protein of unknown function (DUF827)	HanXRQChr10g0292351	137991634	137994938
Root.Biomass.Allocation.10.1	Well-watered	10	23215730	209437850	Uncharacterized protein | partly supported by expression data	HanXRQChr10g0292361	138035659	138037334
Root.Biomass.Allocation.10.1	Well-watered	10	23215730	209437850	Probable polygalacturonase inhibitor	HanXRQChr10g0292371	138060556	138061530
Root.Biomass.Allocation.10.1	Well-watered	10	23215730	209437850	Putative amino acid transporter | transmembrane domain	HanXRQChr10g0292381	138417334	138422710
Root.Biomass.Allocation.10.1	Well-watered	10	23215730	209437850	Probable SAUR-like auxin-responsive protein family	HanXRQChr10g0292391	138855034	138855414
Root.Biomass.Allocation.10.1	Well-watered	10	23215730	209437850	Putative GDP-fucose protein O-fucosyltransferase	HanXRQChr10g0292401	139228508	139231181
Root.Biomass.Allocation.10.1	Well-watered	10	23215730	209437850	Uncharacterized protein | supported by expression data	HanXRQChr10g0292411	139231289	139232294
Root.Biomass.Allocation.10.1	Well-watered	10	23215730	209437850	Putative ubiquinone biosynthesis protein Coq4	HanXRQChr10g0292431	139353453	139353851
Root.Biomass.Allocation.10.1	Well-watered	10	23215730	209437850	Uncharacterized protein | supported by expression data	HanXRQChr10g0292441	139387337	139390598
Root.Biomass.Allocation.10.1	Well-watered	10	23215730	209437850	Putative PB1 domain | RWP-RK domain	HanXRQChr10g0292451	139462694	139463891
Root.Biomass.Allocation.10.1	Well-watered	10	23215730	209437850	Putative PB1 domain	HanXRQChr10g0292461	139467075	139467668
Root.Biomass.Allocation.10.1	Well-watered	10	23215730	209437850	Protein of unknown function (DUF833)	HanXRQChr10g0292471	139553833	139556416
Root.Biomass.Allocation.10.1	Well-watered	10	23215730	209437850	Putative solute-binding protein family 3/N-terminal domain of MltF | Ionotropic glutamate receptor | plant | Periplasmic binding protein-like I	HanXRQChr10g0292481	139557370	139563132
Root.Biomass.Allocation.10.1	Well-watered	10	23215730	209437850	Putative NAD(P)-binding domain	HanXRQChr10g0292491	139608037	139609031
Root.Biomass.Allocation.10.1	Well-watered	10	23215730	209437850	Putative phosphate-induced protein 1	HanXRQChr10g0292501	139707309	139708325
Root.Biomass.Allocation.10.1	Well-watered	10	23215730	209437850	Probable alpha-1 | 3-mannosyl-glycoprotein 2-beta-N-acetylglucosaminyltransferase	HanXRQChr10g0292511	139709423	139716456
Root.Biomass.Allocation.10.1	Well-watered	10	23215730	209437850	Probable basic pathogenesis-related protein 1	HanXRQChr10g0292521	140058081	140058578
Root.Biomass.Allocation.10.1	Well-watered	10	23215730	209437850	Putative retrotransposon gag domain	HanXRQChr10g0292531	140120122	140124917
Root.Biomass.Allocation.10.1	Well-watered	10	23215730	209437850	Putative dynamin central domain | Dynamin superfamily	HanXRQChr10g0292541	140131273	140134222
Root.Biomass.Allocation.10.1	Well-watered	10	23215730	209437850	Putative polyribonucleotide nucleotidyltransferase | Ribonuclease H-like domain | Transcription elongation factor Spt6 | DNA ligase B | Tex RuvX-like domain | Tex-like protein | HTH domain | Tex-like domain | Spt6 acidic | N-terminal domain | Helix-turn-helix DNA-binding domain of Spt6 | Transcription elongation factor Spt6 | YqgF domain | Transcription elongation factor Spt6 | helix-hairpin-heli…	HanXRQChr10g0292551	140256912	140266697
Root.Biomass.Allocation.10.1	Well-watered	10	23215730	209437850	Putative serine/threonine-protein kinase | SIK1/2 | KA1 domain/Ssp2 | C-terminal	HanXRQChr10g0292561	140269157	140272777
Root.Biomass.Allocation.10.1	Well-watered	10	23215730	209437850	Probable protein kinase family protein / protein phosphatase 2C ( PP2C) family protein	HanXRQChr10g0292571	140274798	140282040
Root.Biomass.Allocation.10.1	Well-watered	10	23215730	209437850	Putative transcription factor IIS | N-terminal	HanXRQChr10g0292581	140377855	140382108
Root.Biomass.Allocation.10.1	Well-watered	10	23215730	209437850	Putative peptidase S10 | serine carboxypeptidase | Alpha/Beta hydrolase fold	HanXRQChr10g0292591	140477932	140495601
Root.Biomass.Allocation.10.1	Well-watered	10	23215730	209437850	Probable PLAC8 family protein	HanXRQChr10g0292601	140496924	140499546
Root.Biomass.Allocation.10.1	Well-watered	10	23215730	209437850	Putative histidine triad (HIT) protein | HIT-like domain	HanXRQChr10g0292611	140503168	140506706
Root.Biomass.Allocation.10.1	Well-watered	10	23215730	209437850	Probable alpha-L-arabinofuranosidase A	HanXRQChr10g0292631	140507302	140513772
Root.Biomass.Allocation.10.1	Well-watered	10	23215730	209437850	Uncharacterized protein | partly supported by expression data	HanXRQChr10g0292641	140516867	140518115
Root.Biomass.Allocation.10.1	Well-watered	10	23215730	209437850	Putative ENTH/VHS	HanXRQChr10g0292651	140574766	140582706
Root.Biomass.Allocation.10.1	Well-watered	10	23215730	209437850	Probable protein kinase family protein with ARM repeat domain	HanXRQChr10g0292661	140643154	140649405
Root.Biomass.Allocation.10.1	Well-watered	10	23215730	209437850	Uncharacterized protein | supported by expression data	HanXRQChr10g0292671	140703382	140706071
Root.Biomass.Allocation.10.1	Well-watered	10	23215730	209437850	Probable GATA type zinc finger transcription factor family protein	HanXRQChr10g0292681	140734132	140735513
Root.Biomass.Allocation.10.1	Well-watered	10	23215730	209437850	Probable F-box family protein	HanXRQChr10g0292701	140735564	140737932
Root.Biomass.Allocation.10.1	Well-watered	10	23215730	209437850	Uncharacterized protein | partly supported by expression data	HanXRQChr10g0292711	140738645	140739455
Root.Biomass.Allocation.10.1	Well-watered	10	23215730	209437850	Probable DHFS-FPGS homolog C	HanXRQChr10g0292731	141019292	141026453
Root.Biomass.Allocation.10.1	Well-watered	10	23215730	209437850	Putative GPI biosynthesis protein Pig-F	HanXRQChr10g0292751	141027086	141029817
Root.Biomass.Allocation.10.1	Well-watered	10	23215730	209437850	Uncharacterized conserved protein	HanXRQChr10g0292761	141097781	141104089
Root.Biomass.Allocation.10.1	Well-watered	10	23215730	209437850	Probable apurinic endonuclease-redox protein	HanXRQChr10g0292771	141110906	141129496
Root.Biomass.Allocation.10.1	Well-watered	10	23215730	209437850	Uncharacterized protein | conserved in plant genome(s) | supported by expression data	HanXRQChr10g0292781	141130536	141133442
Root.Biomass.Allocation.10.1	Well-watered	10	23215730	209437850	Putative achaete-scute transcription factor-related	HanXRQChr10g0292791	141207157	141209088
Root.Biomass.Allocation.10.1	Well-watered	10	23215730	209437850	Uncharacterized protein | supported by expression data	HanXRQChr10g0292801	141230109	141234827
Root.Biomass.Allocation.10.1	Well-watered	10	23215730	209437850	Probable basic helix-loop-helix (bHLH) DNA-binding superfamily protein	HanXRQChr10g0292811	141271082	141272577
Root.Biomass.Allocation.10.1	Well-watered	10	23215730	209437850	Putative achaete-scute transcription factor-related	HanXRQChr10g0292821	141363566	141364600
Root.Biomass.Allocation.10.1	Well-watered	10	23215730	209437850	Putative achaete-scute transcription factor-related	HanXRQChr10g0292831	141370011	141370939
Root.Biomass.Allocation.10.1	Well-watered	10	23215730	209437850	Probable phosphomethylpyrimidine synthase	HanXRQChr10g0292841	141406720	141413601
Root.Biomass.Allocation.10.1	Well-watered	10	23215730	209437850	Putative zinc finger | GRF-type	HanXRQChr10g0292851	141456965	141457403
Root.Biomass.Allocation.10.1	Well-watered	10	23215730	209437850	Uncharacterized protein	HanXRQChr10g0292861	141787798	141789388
Root.Biomass.Allocation.10.1	Well-watered	10	23215730	209437850	Uncharacterized protein | supported by expression data	HanXRQChr10g0292871	142021285	142021943
Root.Biomass.Allocation.10.1	Well-watered	10	23215730	209437850	Putative GH3 family	HanXRQChr10g0292881	142057436	142058354
Root.Biomass.Allocation.10.1	Well-watered	10	23215730	209437850	Putative leucine-rich repeat-containing N-terminal | plant-type | Concanavalin A-like lectin/glucanase domain | Serine/threonine-protein kinase Mps1 | Leucine-rich repeat domain | L domain-like	HanXRQChr10g0292891	142687250	142691713
Root.Biomass.Allocation.10.1	Well-watered	10	23215730	209437850	Putative leucine-rich repeat-containing N-terminal | plant-type | Concanavalin A-like lectin/glucanase domain | Serine/threonine-protein kinase pim-1/2/3 | Leucine-rich repeat domain | L domain-like	HanXRQChr10g0292901	142727215	142730965
Root.Biomass.Allocation.10.1	Well-watered	10	23215730	209437850	Uncharacterized protein | supported by expression data	HanXRQChr10g0292911	142832725	142834891
Root.Biomass.Allocation.10.1	Well-watered	10	23215730	209437850	Probable leucine-rich receptor-like protein kinase family protein	HanXRQChr10g0292921	142869025	142872638
Root.Biomass.Allocation.10.1	Well-watered	10	23215730	209437850	Putative S-phase kinase-associated protein 1-like | SKP1/BTB/POZ domain	HanXRQChr10g0292931	142927471	142934102
Root.Biomass.Allocation.10.1	Well-watered	10	23215730	209437850	Putative protein kinase-like domain | Leucine-rich repeat-containing N-terminal | plant-type | Concanavalin A-like lectin/glucanase domain | Leucine-rich repeat domain | L domain-like	HanXRQChr10g0292941	142982412	142986235
Root.Biomass.Allocation.10.1	Well-watered	10	23215730	209437850	Uncharacterized protein | supported by expression data	HanXRQChr10g0292951	143262647	143264894
Root.Biomass.Allocation.10.1	Well-watered	10	23215730	209437850	Uncharacterized protein | supported by expression data	HanXRQChr10g0292961	143716751	143719397
Root.Biomass.Allocation.10.1	Well-watered	10	23215730	209437850	Uncharacterized protein	HanXRQChr10g0292981	143752116	143752964
Root.Biomass.Allocation.10.1	Well-watered	10	23215730	209437850	Putative aspartate decarboxylase-like domain	HanXRQChr10g0293001	143902301	143903726
Root.Biomass.Allocation.10.1	Well-watered	10	23215730	209437850	Uncharacterized protein | supported by expression data	HanXRQChr10g0293011	143903777	143904561
Root.Biomass.Allocation.10.1	Well-watered	10	23215730	209437850	Uncharacterized protein | conserved in plant genome(s) | partly supported by expression data	HanXRQChr10g0293021	144071203	144073371
Root.Biomass.Allocation.10.1	Well-watered	10	23215730	209437850	Probable glycine-rich protein	HanXRQChr10g0293031	144073422	144075745
Root.Biomass.Allocation.10.1	Well-watered	10	23215730	209437850	Uncharacterized protein | partly supported by expression data	HanXRQChr10g0293051	144257196	144257827
Root.Biomass.Allocation.10.1	Well-watered	10	23215730	209437850	Uncharacterized protein	HanXRQChr10g0293071	144257887	144258769
Root.Biomass.Allocation.10.1	Well-watered	10	23215730	209437850	Putative cyclophilin-type peptidyl-prolyl cis-trans isomerase domain | Cyclophilin-type peptidyl-prolyl cis-trans isomerase | Cyclophilin-like domain	HanXRQChr10g0293081	144268600	144269274
Root.Biomass.Allocation.10.1	Well-watered	10	23215730	209437850	Uncharacterized protein | partly supported by expression data	HanXRQChr10g0293091	144288997	144292008
Root.Biomass.Allocation.10.1	Well-watered	10	23215730	209437850	Uncharacterized protein	HanXRQChr10g0293101	144374834	144378349
Root.Biomass.Allocation.10.1	Well-watered	10	23215730	209437850	Protein of unknown function (DUF3414)	HanXRQChr10g0293111	144436703	144455219
Root.Biomass.Allocation.10.1	Well-watered	10	23215730	209437850	Putative zinc finger | CCHC-type | Aspartic peptidase domain	HanXRQChr10g0293121	144589519	144590774
Root.Biomass.Allocation.10.1	Well-watered	10	23215730	209437850	Probable glycine rich protein 2	HanXRQChr10g0293131	144733339	144733986
Root.Biomass.Allocation.10.1	Well-watered	10	23215730	209437850	Putative mRNA splicing factor Cwf21 domain	HanXRQChr10g0293141	144833829	144839639
Root.Biomass.Allocation.10.1	Well-watered	10	23215730	209437850	Putative gnk2-homologous domain	HanXRQChr10g0293151	144983190	144984023
Root.Biomass.Allocation.10.1	Well-watered	10	23215730	209437850	Putative concanavalin A-like lectin/glucanase domain | Rho-associated protein kinase 1/2	HanXRQChr10g0293161	144988851	144991060
Root.Biomass.Allocation.10.1	Well-watered	10	23215730	209437850	Uncharacterized protein | supported by expression data	HanXRQChr10g0293181	144993084	144996811
Root.Biomass.Allocation.10.1	Well-watered	10	23215730	209437850	Uncharacterized protein | supported by expression data	HanXRQChr10g0293191	145082625	145084595
Root.Biomass.Allocation.10.1	Well-watered	10	23215730	209437850	Uncharacterized protein | partly supported by expression data	HanXRQChr10g0293201	145085067	145085489
Root.Biomass.Allocation.10.1	Well-watered	10	23215730	209437850	Putative tyrosine-protein kinase | non-receptor SYK/ZAP-70 | Concanavalin A-like lectin/glucanase domain	HanXRQChr10g0293211	145113796	145114275
Root.Biomass.Allocation.10.1	Well-watered	10	23215730	209437850	Putative concanavalin A-like lectin/glucanase domain | Tyrosine-protein kinase | non-receptor Jak/Tyk2	HanXRQChr10g0293221	145119547	145120026
Root.Biomass.Allocation.10.1	Well-watered	10	23215730	209437850	Uncharacterized protein | supported by expression data	HanXRQChr10g0293231	145183975	145184753
Root.Biomass.Allocation.10.1	Well-watered	10	23215730	209437850	Putative tyrosine-protein kinase | receptor ROR | Protein kinase | ATP binding site	HanXRQChr10g0293251	145201920	145217104
Root.Biomass.Allocation.10.1	Well-watered	10	23215730	209437850	Putative gnk2-homologous domain	HanXRQChr10g0293261	145245484	145246283
Root.Biomass.Allocation.10.1	Well-watered	10	23215730	209437850	Uncharacterized protein | conserved in plant genome(s)	HanXRQChr10g0293271	145340898	145341272
Root.Biomass.Allocation.10.1	Well-watered	10	23215730	209437850	Putative serine/threonine/dual specificity protein kinase | catalytic domain | Concanavalin A-like lectin/glucanase domain | Tyrosine-protein kinase | neurotrophic receptor | type 1	HanXRQChr10g0293281	145341415	145343223
Root.Biomass.Allocation.10.1	Well-watered	10	23215730	209437850	Putative gnk2-homologous domain	HanXRQChr10g0293291	145345857	145346687
Root.Biomass.Allocation.10.1	Well-watered	10	23215730	209437850	Uncharacterized protein | supported by expression data	HanXRQChr10g0293301	145350004	145355026
Root.Biomass.Allocation.10.1	Well-watered	10	23215730	209437850	Uncharacterized protein | partly supported by expression data	HanXRQChr10g0293311	145364705	145365074
Root.Biomass.Allocation.10.1	Well-watered	10	23215730	209437850	Probable C2H2 and C2HC zinc fingers superfamily protein	HanXRQChr10g0293321	145372884	145379538
Root.Biomass.Allocation.10.1	Well-watered	10	23215730	209437850	Putative gnk2-homologous domain	HanXRQChr10g0293331	145380354	145381352
Root.Biomass.Allocation.10.1	Well-watered	10	23215730	209437850	Probable cysteine-rich RLK (RECEPTOR-like protein kinase) 29	HanXRQChr10g0293341	145407375	145415045
Root.Biomass.Allocation.10.1	Well-watered	10	23215730	209437850	Probable protein disulfide-isomerase A6	HanXRQChr10g0293351	145470080	145476922
Root.Biomass.Allocation.10.1	Well-watered	10	23215730	209437850	Protein of unknown function (DUF1645)	HanXRQChr10g0293361	145572311	145573510
Root.Biomass.Allocation.10.1	Well-watered	10	23215730	209437850	Probable polynucleotidyl transferase | ribonuclease H-like superfamily protein	HanXRQChr10g0293371	145636142	145642168
Root.Biomass.Allocation.10.1	Well-watered	10	23215730	209437850	Putative CALMODULIN-BINDING PROTEIN60	HanXRQChr10g0293381	145685530	145688955
Root.Biomass.Allocation.10.1	Well-watered	10	23215730	209437850	Putative importin-alpha | importin-beta-binding domain | Armadillo-type fold | Importin subunit alpha	HanXRQChr10g0293391	145689012	145696042
Root.Biomass.Allocation.10.1	Well-watered	10	23215730	209437850	Uncharacterized protein | partly supported by expression data	HanXRQChr10g0293411	145765470	145767463
Root.Biomass.Allocation.10.1	Well-watered	10	23215730	209437850	Putative nucleotide-binding alpha-beta plait domain	HanXRQChr10g0293431	145768789	145775247
Root.Biomass.Allocation.10.1	Well-watered	10	23215730	209437850	Putative nucleotide-binding alpha-beta plait domain	HanXRQChr10g0293441	145786788	145795260
Root.Biomass.Allocation.10.1	Well-watered	10	23215730	209437850	Putative photosystem antenna protein-like	HanXRQChr10g0293451	145839489	145841015
Root.Biomass.Allocation.10.1	Well-watered	10	23215730	209437850	Putative photosystem II PsbH | phosphoprotein | Di-haem cytochrome | transmembrane | Cytochrome b/b6-like domain	HanXRQChr10g0293461	145841602	145843225
Root.Biomass.Allocation.10.1	Well-watered	10	23215730	209437850	Uncharacterized protein | supported by expression data	HanXRQChr10g0293471	145857552	145858674
Root.Biomass.Allocation.10.1	Well-watered	10	23215730	209437850	Putative gnk2-homologous domain	HanXRQChr10g0293481	145858725	145860259
Root.Biomass.Allocation.10.1	Well-watered	10	23215730	209437850	Putative serine/threonine-specific protein phosphatase/bis(5-nucleosyl)-tetraphosphatase | Metallo-dependent phosphatase-like | Serine-threonine protein phosphatase | N-terminal	HanXRQChr10g0293491	145860976	145865086
Root.Biomass.Allocation.10.1	Well-watered	10	23215730	209437850	Probable lipoamide dehydrogenase 1	HanXRQChr10g0293501	145901071	145906357
Root.Biomass.Allocation.10.1	Well-watered	10	23215730	209437850	Probable FUNCTIONS IN: molecular_function unknown	HanXRQChr10g0293511	145973210	145976133
Root.Biomass.Allocation.10.1	Well-watered	10	23215730	209437850	Probable cytochrome c	HanXRQChr10g0293521	145983240	145986346
Root.Biomass.Allocation.10.1	Well-watered	10	23215730	209437850	Putative myc-type | basic helix-loop-helix (bHLH) domain	HanXRQChr10g0293531	145994725	145999643
Root.Biomass.Allocation.10.1	Well-watered	10	23215730	209437850	Uncharacterized protein | supported by expression data	HanXRQChr10g0293541	146073587	146074108
Root.Biomass.Allocation.10.1	Well-watered	10	23215730	209437850	Uncharacterized conserved protein	HanXRQChr10g0293551	146188475	146189880
Root.Biomass.Allocation.10.1	Well-watered	10	23215730	209437850	Probable elongation factor 1-gamma 2	HanXRQChr10g0293571	146202532	146206765
Root.Biomass.Allocation.10.1	Well-watered	10	23215730	209437850	Uncharacterized protein | partly conserved in plant genome(s) | supported by expression data	HanXRQChr10g0293581	146209607	146213084
Root.Biomass.Allocation.10.1	Well-watered	10	23215730	209437850	Uncharacterized protein | supported by expression data	HanXRQChr10g0293591	146213135	146214315
Root.Biomass.Allocation.10.1	Well-watered	10	23215730	209437850	Putative translation elongation factor EF1B | gamma chain | conserved | S-crystallin	HanXRQChr10g0293601	146214524	146216792
Root.Biomass.Allocation.10.1	Well-watered	10	23215730	209437850	Putative HSP20-like chaperone	HanXRQChr10g0293611	146216909	146218298
Root.Biomass.Allocation.10.1	Well-watered	10	23215730	209437850	Uncharacterized protein | supported by expression data	HanXRQChr10g0293621	146218941	146222410
Root.Biomass.Allocation.10.1	Well-watered	10	23215730	209437850	Uncharacterized protein | supported by expression data	HanXRQChr10g0293631	146222461	146226745
Root.Biomass.Allocation.10.1	Well-watered	10	23215730	209437850	Probable chloroplast heat shock protein 70-1	HanXRQChr10g0293651	146258541	146263258
Root.Biomass.Allocation.10.1	Well-watered	10	23215730	209437850	Probable glycogen synthase kinase-3 homolog MsK-2	HanXRQChr10g0293661	146279786	146287446
Root.Biomass.Allocation.10.1	Well-watered	10	23215730	209437850	Putative F-box domain | F-box associated interaction domain	HanXRQChr10g0293671	146393019	146394077
Root.Biomass.Allocation.10.1	Well-watered	10	23215730	209437850	Uncharacterized protein | supported by expression data	HanXRQChr10g0293681	146459866	146463601
Root.Biomass.Allocation.10.1	Well-watered	10	23215730	209437850	Probable protein kinase family protein / C-type lectin domain-containing protein	HanXRQChr10g0293691	146506266	146510815
Root.Biomass.Allocation.10.1	Well-watered	10	23215730	209437850	Probable RAB GTPase 11C	HanXRQChr10g0293701	146561163	146563308
Root.Biomass.Allocation.10.1	Well-watered	10	23215730	209437850	Probable ras-related small GTP-binding family protein	HanXRQChr10g0293711	146563606	146567720
Root.Biomass.Allocation.10.1	Well-watered	10	23215730	209437850	Putative transcription factor | MADS-box | Transcription factor | K-box	HanXRQChr10g0293721	146997395	147000843
Root.Biomass.Allocation.10.1	Well-watered	10	23215730	209437850	Probable glycosyltransferase family 61 protein	HanXRQChr10g0293731	147324941	147327700
Root.Biomass.Allocation.10.1	Well-watered	10	23215730	209437850	Uncharacterized protein | supported by expression data	HanXRQChr10g0293741	147437399	147438183
Root.Biomass.Allocation.10.1	Well-watered	10	23215730	209437850	Probable glutamate receptor 2.3	HanXRQChr10g0293751	147507227	147510498
Root.Biomass.Allocation.10.1	Well-watered	10	23215730	209437850	Putative F-box domain	HanXRQChr10g0293761	147513722	147513968
Root.Biomass.Allocation.10.1	Well-watered	10	23215730	209437850	Probable polynucleotidyl transferase | ribonuclease H-like superfamily protein	HanXRQChr10g0293771	147547440	147552428
Root.Biomass.Allocation.10.1	Well-watered	10	23215730	209437850	Putative reverse transcriptase domain | Zinc finger | CCHC-type | Retrotransposon gag domain | Ribonuclease H-like domain | Aspartic peptidase domain	HanXRQChr10g0293781	148085104	148091758
Root.Biomass.Allocation.10.1	Well-watered	10	23215730	209437850	Uncharacterized protein	HanXRQChr10g0293791	148093280	148094137
Root.Biomass.Allocation.10.1	Well-watered	10	23215730	209437850	Probable pathogenesis-related thaumatin superfamily protein	HanXRQChr10g0293801	148253898	148256840
Root.Biomass.Allocation.10.1	Well-watered	10	23215730	209437850	Putative WRKY domain	HanXRQChr10g0293811	148484409	148486727
Root.Biomass.Allocation.10.1	Well-watered	10	23215730	209437850	Putative ribosomal protein L5 | Ribosomal protein L5 domain | Ribosomal protein L5 | C-terminal | Ribosomal protein L5 | N-terminal	HanXRQChr10g0293821	148547309	148549707
Root.Biomass.Allocation.10.1	Well-watered	10	23215730	209437850	Probable myb domain protein 4	HanXRQChr10g0293831	148999703	149001293
Root.Biomass.Allocation.10.1	Well-watered	10	23215730	209437850	Uncharacterized protein | supported by expression data	HanXRQChr10g0293841	149102828	149105442
Root.Biomass.Allocation.10.1	Well-watered	10	23215730	209437850	Putative ADF/Cofilin/Destrin | ADF-H/Gelsolin-like domain	HanXRQChr10g0293851	149107824	149110751
Root.Biomass.Allocation.10.1	Well-watered	10	23215730	209437850	Putative helicase | C-terminal | P-loop containing nucleoside triphosphate hydrolase	HanXRQChr10g0293861	149287817	149290595
Root.Biomass.Allocation.10.1	Well-watered	10	23215730	209437850	Uncharacterized protein | supported by expression data	HanXRQChr10g0293871	149351794	149352361
Root.Biomass.Allocation.10.1	Well-watered	10	23215730	209437850	Uncharacterized protein | supported by expression data	HanXRQChr10g0293881	149404044	149405686
Root.Biomass.Allocation.10.1	Well-watered	10	23215730	209437850	Probable CAP (Cysteine-rich secretory proteins | Antigen 5 | and Pathogenesis-related 1 protein) superfamily protein	HanXRQChr10g0293891	149459428	149462307
Root.Biomass.Allocation.10.1	Well-watered	10	23215730	209437850	Probable zinc finger A20 and AN1 domain-containing stress-associated protein 8	HanXRQChr10g0293921	149675594	149680016
Root.Biomass.Allocation.10.1	Well-watered	10	23215730	209437850	Putative DNA-binding pseudobarrel domain	HanXRQChr10g0293931	149879992	149892777
Root.Biomass.Allocation.10.1	Well-watered	10	23215730	209437850	Uncharacterized protein	HanXRQChr10g0293951	150104494	150116849
Root.Biomass.Allocation.10.1	Well-watered	10	23215730	209437850	Probable LMBR1-like membrane protein	HanXRQChr10g0293961	150178876	150186108
Root.Biomass.Allocation.10.1	Well-watered	10	23215730	209437850	Uncharacterized protein | partly supported by expression data	HanXRQChr10g0293971	150203812	150220974
Root.Biomass.Allocation.10.1	Well-watered	10	23215730	209437850	Putative initiation factor eIF-4 gamma | MA3 | Armadillo-type fold	HanXRQChr10g0293981	150405696	150405857
Root.Biomass.Allocation.10.1	Well-watered	10	23215730	209437850	Putative ATPase | AAA-type | core | P-loop containing nucleoside triphosphate hydrolase	HanXRQChr10g0293991	150407409	150407711
Root.Biomass.Allocation.10.1	Well-watered	10	23215730	209437850	Putative small GTPase superfamily | ARF/SAR type | P-loop containing nucleoside triphosphate hydrolase	HanXRQChr10g0294001	150409373	150409875
Root.Biomass.Allocation.10.1	Well-watered	10	23215730	209437850	Probable mitochondrial substrate carrier family protein	HanXRQChr10g0294011	150413772	150421393
Root.Biomass.Allocation.10.1	Well-watered	10	23215730	209437850	Uncharacterized protein | partly supported by expression data	HanXRQChr10g0294021	150425363	150432602
Root.Biomass.Allocation.10.1	Well-watered	10	23215730	209437850	Uncharacterized protein	HanXRQChr10g0294031	150460946	150461311
Root.Biomass.Allocation.10.1	Well-watered	10	23215730	209437850	Putative leucine-rich repeat-containing N-terminal | plant-type | Leucine-rich repeat domain | L domain-like	HanXRQChr10g0294041	150477482	150480433
Root.Biomass.Allocation.10.1	Well-watered	10	23215730	209437850	Putative leucine-rich repeat-containing N-terminal | plant-type | Leucine-rich repeat domain | L domain-like	HanXRQChr10g0294051	150481538	150483174
Root.Biomass.Allocation.10.1	Well-watered	10	23215730	209437850	Probable mitochondrial uncoupling protein 3	HanXRQChr10g0294071	150483306	150488629
Root.Biomass.Allocation.10.1	Well-watered	10	23215730	209437850	Putative GDP-fucose protein O-fucosyltransferase	HanXRQChr10g0294081	150578051	150581418
Root.Biomass.Allocation.10.1	Well-watered	10	23215730	209437850	Probable tubulin beta-9 chain	HanXRQChr10g0294091	150593527	150595611
Root.Biomass.Allocation.10.1	Well-watered	10	23215730	209437850	Probable plastid transcriptionally active 13	HanXRQChr10g0294101	150600068	150603934
Root.Biomass.Allocation.10.1	Well-watered	10	23215730	209437850	Probable laccase 7	HanXRQChr10g0294111	150701257	150704009
Root.Biomass.Allocation.10.1	Well-watered	10	23215730	209437850	Uncharacterized protein | supported by expression data	HanXRQChr10g0294121	150960889	150961404
Root.Biomass.Allocation.10.1	Well-watered	10	23215730	209437850	Putative hotDog domain	HanXRQChr10g0294141	150961783	150962502
Root.Biomass.Allocation.10.1	Well-watered	10	23215730	209437850	Putative myb/SANT-like domain	HanXRQChr10g0294151	150982051	150998818
Root.Biomass.Allocation.10.1	Well-watered	10	23215730	209437850	Putative remorin | C-terminal	HanXRQChr10g0294161	151053764	151055550
Root.Biomass.Allocation.10.1	Well-watered	10	23215730	209437850	Putative remorin | C-terminal	HanXRQChr10g0294171	151111064	151113293
Root.Biomass.Allocation.10.1	Well-watered	10	23215730	209437850	Probable elongation factor family protein	HanXRQChr10g0294181	151125028	151131152
Root.Biomass.Allocation.10.1	Well-watered	10	23215730	209437850	Probable calmodulin-domain protein kinase 7	HanXRQChr10g0294191	151199945	151204896
Root.Biomass.Allocation.10.1	Well-watered	10	23215730	209437850	Putative DYW domain	HanXRQChr10g0294201	151205573	151207512
Root.Biomass.Allocation.10.1	Well-watered	10	23215730	209437850	Putative myb/SANT-like domain	HanXRQChr10g0294211	151208634	151212641
Root.Biomass.Allocation.10.1	Well-watered	10	23215730	209437850	Uncharacterized protein | conserved in plant genome(s) | supported by expression data	HanXRQChr10g0294221	151267427	151267798
Root.Biomass.Allocation.10.1	Well-watered	10	23215730	209437850	Probable integrase-type DNA-binding superfamily protein	HanXRQChr10g0294231	151585334	151586125
Root.Biomass.Allocation.10.1	Well-watered	10	23215730	209437850	Putative ribosomal protein S5 | Double-stranded RNA-binding domain	HanXRQChr10g0294241	151679852	151682990
Root.Biomass.Allocation.10.1	Well-watered	10	23215730	209437850	Probable zinc finger AN1 and C2H2 domain-containing stress-associated protein 16	HanXRQChr10g0294251	151685811	151688086
Root.Biomass.Allocation.10.1	Well-watered	10	23215730	209437850	Probable 40S ribosomal protein S20	HanXRQChr10g0294261	151839324	151840741
Root.Biomass.Allocation.10.1	Well-watered	10	23215730	209437850	Putative guanylate kinase-like domain | Galactose oxidase/kelch | beta-propeller | Kelch-type beta propeller | Guanylate kinase | P-loop containing nucleoside triphosphate hydrolase	HanXRQChr10g0294271	151844457	151848585
Root.Biomass.Allocation.10.1	Well-watered	10	23215730	209437850	Uncharacterized protein | supported by expression data	HanXRQChr10g0294281	152079623	152101380
Root.Biomass.Allocation.10.1	Well-watered	10	23215730	209437850	Putative small auxin-up RNA	HanXRQChr10g0294291	152172305	152172520
Root.Biomass.Allocation.10.1	Well-watered	10	23215730	209437850	Putative small auxin-up RNA	HanXRQChr10g0294301	152194349	152194648
Root.Biomass.Allocation.10.1	Well-watered	10	23215730	209437850	Putative leucine zipper | homeobox-associated | Homeodomain-like	HanXRQChr10g0294311	152214015	152218634
Root.Biomass.Allocation.10.1	Well-watered	10	23215730	209437850	Uncharacterized protein | supported by expression data	HanXRQChr10g0294321	152395556	152397258
Root.Biomass.Allocation.10.1	Well-watered	10	23215730	209437850	Putative late embryogenesis abundant protein | LEA-14 | Immunoglobulin-like fold	HanXRQChr10g0294341	152406977	152423324
Root.Biomass.Allocation.10.1	Well-watered	10	23215730	209437850	Uncharacterized protein | partly supported by expression data	HanXRQChr10g0294351	152732712	152734002
Root.Biomass.Allocation.10.1	Well-watered	10	23215730	209437850	Putative FAS1 domain	HanXRQChr10g0294361	152736094	152737734
Root.Biomass.Allocation.10.1	Well-watered	10	23215730	209437850	Putative NADH-ubiquinone oxidoreductase | 20 Kd subunit	HanXRQChr10g0294371	152748496	152749132
Root.Biomass.Allocation.10.1	Well-watered	10	23215730	209437850	Putative transketolase | C-terminal/Pyruvate-ferredoxin oxidoreductase | domain II	HanXRQChr10g0294381	152827262	152827758
Root.Biomass.Allocation.10.1	Well-watered	10	23215730	209437850	Putative protein kinase-like domain	HanXRQChr10g0294391	152828339	152829367
Root.Biomass.Allocation.10.1	Well-watered	10	23215730	209437850	Uncharacterized protein | partly supported by expression data	HanXRQChr10g0294401	153102536	153104199
Root.Biomass.Allocation.10.1	Well-watered	10	23215730	209437850	Uncharacterized protein	HanXRQChr10g0294411	153105298	153105725
Root.Biomass.Allocation.10.1	Well-watered	10	23215730	209437850	Probable ACT-like protein tyrosine kinase family protein	HanXRQChr10g0294421	153106194	153114740
Root.Biomass.Allocation.10.1	Well-watered	10	23215730	209437850	Putative mechanosensitive ion channel MscS	HanXRQChr10g0294431	153236659	153242122
Root.Biomass.Allocation.10.1	Well-watered	10	23215730	209437850	Probable pentatricopeptide (PPR) repeat-containing protein	HanXRQChr10g0294441	153275087	153278714
Root.Biomass.Allocation.10.1	Well-watered	10	23215730	209437850	Putative WD40/YVTN repeat-like-containing domain	HanXRQChr10g0294451	153286160	153289593
Root.Biomass.Allocation.10.1	Well-watered	10	23215730	209437850	Putative PRONE domain	HanXRQChr10g0294471	153297954	153301463
Root.Biomass.Allocation.10.1	Well-watered	10	23215730	209437850	Putative SGNH hydrolase-type esterase domain	HanXRQChr10g0294481	153412878	153413804
Root.Biomass.Allocation.10.1	Well-watered	10	23215730	209437850	Putative SGNH hydrolase-type esterase domain	HanXRQChr10g0294491	153415679	153415987
Root.Biomass.Allocation.10.1	Well-watered	10	23215730	209437850	Uncharacterized protein	HanXRQChr10g0294501	153469998	153471261
Root.Biomass.Allocation.10.1	Well-watered	10	23215730	209437850	Putative nucleic acid-binding | OB-fold	HanXRQChr10g0294511	153471757	153474088
Root.Biomass.Allocation.10.1	Well-watered	10	23215730	209437850	Uncharacterized protein	HanXRQChr10g0294521	153480396	153482793
Root.Biomass.Allocation.10.1	Well-watered	10	23215730	209437850	Putative nucleic acid-binding | OB-fold | Replication protein A | OB domain	HanXRQChr10g0294531	153493528	153494712
Root.Biomass.Allocation.10.1	Well-watered	10	23215730	209437850	Putative amino acid transporter | transmembrane domain	HanXRQChr10g0294541	153544809	153548365
Root.Biomass.Allocation.10.1	Well-watered	10	23215730	209437850	Uncharacterized protein | supported by expression data	HanXRQChr10g0294551	153548737	153549745
Root.Biomass.Allocation.10.1	Well-watered	10	23215730	209437850	Putative transposase | Tnp1/En/Spm-like	HanXRQChr10g0294561	153781656	153782290
Root.Biomass.Allocation.10.1	Well-watered	10	23215730	209437850	Uncharacterized protein	HanXRQChr10g0294571	153801884	153802331
Root.Biomass.Allocation.10.1	Well-watered	10	23215730	209437850	Uncharacterized protein | supported by expression data	HanXRQChr10g0294581	153804789	153805404
Root.Biomass.Allocation.10.1	Well-watered	10	23215730	209437850	Probable beta-caryophyllene synthase	HanXRQChr10g0294591	153841852	153844428
Root.Biomass.Allocation.10.1	Well-watered	10	23215730	209437850	Putative amino acid transporter | transmembrane domain	HanXRQChr10g0294601	154195897	154205312
Root.Biomass.Allocation.10.1	Well-watered	10	23215730	209437850	Uncharacterized protein | supported by expression data	HanXRQChr10g0294611	154572386	154576116
Root.Biomass.Allocation.10.1	Well-watered	10	23215730	209437850	Probable zinc finger (C3HC4-type RING finger) family protein	HanXRQChr10g0294621	154658180	154661100
Root.Biomass.Allocation.10.1	Well-watered	10	23215730	209437850	Uncharacterized protein	HanXRQChr10g0294641	154711460	154718993
Root.Biomass.Allocation.10.1	Well-watered	10	23215730	209437850	Uncharacterized protein | supported by expression data	HanXRQChr10g0294651	154987297	154990684
Root.Biomass.Allocation.10.1	Well-watered	10	23215730	209437850	Probable RNI-like superfamily protein	HanXRQChr10g0294661	154991274	154996458
Root.Biomass.Allocation.10.1	Well-watered	10	23215730	209437850	Putative tyrosine-protein kinase | receptor ROR	HanXRQChr10g0294671	155024466	155029650
Root.Biomass.Allocation.10.1	Well-watered	10	23215730	209437850	Putative protein kinase-like domain	HanXRQChr10g0294681	155161025	155161626
Root.Biomass.Allocation.10.1	Well-watered	10	23215730	209437850	Probable ATP-binding cassette A1	HanXRQChr10g0294691	155382404	155400543
Root.Biomass.Allocation.10.1	Well-watered	10	23215730	209437850	Probable heat shock transcription factor B3	HanXRQChr10g0294711	155563612	155566373
Root.Biomass.Allocation.10.1	Well-watered	10	23215730	209437850	Putative histone deacetylase superfamily | Histone deacetylase domain	HanXRQChr10g0294721	155576331	155577458
Root.Biomass.Allocation.10.1	Well-watered	10	23215730	209437850	Probable P-loop containing nucleoside triphosphate hydrolases superfamily protein	HanXRQChr10g0294731	155795583	155800481
Root.Biomass.Allocation.10.1	Well-watered	10	23215730	209437850	Probable 11 kDa late embryogenesis abundant protein	HanXRQChr10g0294741	155992971	155993918
Root.Biomass.Allocation.10.1	Well-watered	10	23215730	209437850	Probable bifunctional inhibitor/lipid-transfer protein/seed storage 2S albumin superfamily protein	HanXRQChr10g0294751	156084495	156086384
Root.Biomass.Allocation.10.1	Well-watered	10	23215730	209437850	Probable alpha/beta-Hydrolases superfamily protein	HanXRQChr10g0294761	156249774	156253044
Root.Biomass.Allocation.10.1	Well-watered	10	23215730	209437850	Putative transposase | MuDR | plant | MULE transposase domain	HanXRQChr10g0294771	156255949	156258027
Root.Biomass.Allocation.10.1	Well-watered	10	23215730	209437850	Uncharacterized protein | supported by expression data	HanXRQChr10g0294781	156313488	156314341
Root.Biomass.Allocation.10.1	Well-watered	10	23215730	209437850	Putative homoserine dehydrogenase | catalytic | Basic-leucine zipper domain	HanXRQChr10g0294791	156321604	156324935
Root.Biomass.Allocation.10.1	Well-watered	10	23215730	209437850	Uncharacterized conserved protein	HanXRQChr10g0294801	156336068	156336712
Root.Biomass.Allocation.10.1	Well-watered	10	23215730	209437850	Putative mitochodrial transcription termination factor	HanXRQChr10g0294811	156584949	156586661
Root.Biomass.Allocation.10.1	Well-watered	10	23215730	209437850	Probable crocetin glucosyltransferase 3	HanXRQChr10g0294821	156593706	156595217
Root.Biomass.Allocation.10.1	Well-watered	10	23215730	209437850	Uncharacterized protein | supported by expression data	HanXRQChr10g0294831	156599225	156601265
Root.Biomass.Allocation.10.1	Well-watered	10	23215730	209437850	Putative mRNA splicing factor SYF2	HanXRQChr10g0294841	156896135	156900120
Root.Biomass.Allocation.10.1	Well-watered	10	23215730	209437850	Putative S-phase kinase-associated protein 1-like | S-phase kinase-associated protein 1	HanXRQChr10g0294851	156902931	156903484
Root.Biomass.Allocation.10.1	Well-watered	10	23215730	209437850	Putative domain of unknown function DUF630	HanXRQChr10g0294861	156939367	156943191
Root.Biomass.Allocation.10.1	Well-watered	10	23215730	209437850	Putative domain of unknown function DUF1279	HanXRQChr10g0294871	156946349	156946753
Root.Biomass.Allocation.10.1	Well-watered	10	23215730	209437850	Putative mRNA splicing factor SYF2	HanXRQChr10g0294881	156994092	156997964
Root.Biomass.Allocation.10.1	Well-watered	10	23215730	209437850	Probable GCIP-interacting family protein	HanXRQChr10g0294891	157149728	157155086
Root.Biomass.Allocation.10.1	Well-watered	10	23215730	209437850	Putative S-phase kinase-associated protein 1-like	HanXRQChr10g0294901	157157781	157158334
Root.Biomass.Allocation.10.1	Well-watered	10	23215730	209437850	Probable heavy metal transport/detoxification superfamily protein	HanXRQChr10g0294911	157352653	157355263
Root.Biomass.Allocation.10.1	Well-watered	10	23215730	209437850	Putative proton-dependent oligopeptide transporter family	HanXRQChr10g0294921	157419429	157420749
Root.Biomass.Allocation.10.1	Well-watered	10	23215730	209437850	Uncharacterized protein | supported by expression data	HanXRQChr10g0294931	157421254	157424593
Root.Biomass.Allocation.10.1	Well-watered	10	23215730	209437850	Probable protein kinase protein with adenine nucleotide alpha hydrolases-like domain	HanXRQChr10g0294941	157427339	157433462
Root.Biomass.Allocation.10.1	Well-watered	10	23215730	209437850	Putative small GTPase superfamily | P-loop containing nucleoside triphosphate hydrolase	HanXRQChr10g0294951	157511771	157515642
Root.Biomass.Allocation.10.1	Well-watered	10	23215730	209437850	Probable minichromosome maintenance 10	HanXRQChr10g0294961	157550659	157554344
Root.Biomass.Allocation.10.1	Well-watered	10	23215730	209437850	Probable HEAT repeat | HECT-domain (ubiquitin-transferase)	HanXRQChr10g0294971	157591593	157600199
Root.Biomass.Allocation.10.1	Well-watered	10	23215730	209437850	Putative reverse transcriptase domain | Zinc finger | CCHC-type | Retrotransposon gag domain | Ribonuclease H-like domain | Aspartic peptidase domain	HanXRQChr10g0294991	158015176	158019693
Root.Biomass.Allocation.10.1	Well-watered	10	23215730	209437850	Uncharacterized protein | partly supported by expression data	HanXRQChr10g0295001	158020195	158022447
Root.Biomass.Allocation.10.1	Well-watered	10	23215730	209437850	Probable DNA-directed RNA polymerases	HanXRQChr10g0295011	158544985	158549485
Root.Biomass.Allocation.10.1	Well-watered	10	23215730	209437850	Putative WD40/YVTN repeat-like-containing domain	HanXRQChr10g0295021	159456874	159459984
Root.Biomass.Allocation.10.1	Well-watered	10	23215730	209437850	Probable tetratricopeptide repeat (TPR)-like superfamily protein	HanXRQChr10g0295031	159506185	159508581
Root.Biomass.Allocation.10.1	Well-watered	10	23215730	209437850	Uncharacterized protein | partly supported by expression data	HanXRQChr10g0295041	159573442	159574057
Root.Biomass.Allocation.10.1	Well-watered	10	23215730	209437850	Putative protein kinase-like domain | Fibrillin | Concanavalin A-like lectin/glucanase domain | Wall-associated receptor kinase | galacturonan-binding domain	HanXRQChr10g0295051	160252414	160264628
Root.Biomass.Allocation.10.1	Well-watered	10	23215730	209437850	Uncharacterized protein | supported by expression data	HanXRQChr10g0295061	160282432	160283945
Root.Biomass.Allocation.10.1	Well-watered	10	23215730	209437850	Uncharacterized protein | partly supported by expression data	HanXRQChr10g0295071	160453603	160478047
Root.Biomass.Allocation.10.1	Well-watered	10	23215730	209437850	Putative phospholipid/glycerol acyltransferase | HAD-like domain	HanXRQChr10g0295081	160740769	160754251
Root.Biomass.Allocation.10.1	Well-watered	10	23215730	209437850	Putative probable transposase | Ptta/En/Spm | plant	HanXRQChr10g0295091	160831155	160831575
Root.Biomass.Allocation.10.1	Well-watered	10	23215730	209437850	Putative ubiquitin | Ubiquitin-related domain	HanXRQChr10g0295101	160866618	160867325
Root.Biomass.Allocation.10.1	Well-watered	10	23215730	209437850	Putative glycosyltransferase | DXD sugar-binding motif | Alpha 1 | 4-glycosyltransferase domain | Nucleotide-diphospho-sugar transferases	HanXRQChr10g0295111	160946925	160948187
Root.Biomass.Allocation.10.1	Well-watered	10	23215730	209437850	Putative FCP1 homology domain | HAD-like domain	HanXRQChr10g0295121	160961484	160968133
Root.Biomass.Allocation.10.1	Well-watered	10	23215730	209437850	Putative heat shock protein 70 family | Heat shock protein 70kD | peptide-binding domain	HanXRQChr10g0295131	161152522	161190298
Root.Biomass.Allocation.10.1	Well-watered	10	23215730	209437850	Putative heat shock protein 70 family	HanXRQChr10g0295161	161217248	161218385
Root.Biomass.Allocation.10.1	Well-watered	10	23215730	209437850	Uncharacterized protein | supported by expression data	HanXRQChr10g0295171	161225116	161227207
Root.Biomass.Allocation.10.1	Well-watered	10	23215730	209437850	Uncharacterized protein	HanXRQChr10g0295181	161227278	161228515
Root.Biomass.Allocation.10.1	Well-watered	10	23215730	209437850	Putative heat shock protein 70 family | Heat shock protein 70kD | peptide-binding domain	HanXRQChr10g0295191	161228934	161231935
Root.Biomass.Allocation.10.1	Well-watered	10	23215730	209437850	Putative tyrosyl-DNA phosphodiesterase I	HanXRQChr10g0295201	161236810	161237205
Root.Biomass.Allocation.10.1	Well-watered	10	23215730	209437850	Putative heat shock protein 70 family | Heat shock protein 70kD | peptide-binding domain	HanXRQChr10g0295211	161271428	161271877
Root.Biomass.Allocation.10.1	Well-watered	10	23215730	209437850	Putative heat shock protein 70 family	HanXRQChr10g0295221	161272140	161272538
Root.Biomass.Allocation.10.1	Well-watered	10	23215730	209437850	Putative heat shock protein 70 family | Heat shock protein 70kD | peptide-binding domain	HanXRQChr10g0295231	161326125	161328136
Root.Biomass.Allocation.10.1	Well-watered	10	23215730	209437850	Probable plastid transcriptionally active 12	HanXRQChr10g0295241	161483253	161490561
Root.Biomass.Allocation.10.1	Well-watered	10	23215730	209437850	Putative serine/threonine-protein kinase Unc-51	HanXRQChr10g0295251	161491109	161491752
Root.Biomass.Allocation.10.1	Well-watered	10	23215730	209437850	Putative small auxin-up RNA	HanXRQChr10g0295261	161558885	161559265
Root.Biomass.Allocation.10.1	Well-watered	10	23215730	209437850	Putative tetratricopeptide-like helical domain	HanXRQChr10g0295271	161569660	161574040
Root.Biomass.Allocation.10.1	Well-watered	10	23215730	209437850	Probable tetratricopeptide repeat (TPR)-like superfamily protein	HanXRQChr10g0295281	161578017	161580400
Root.Biomass.Allocation.10.1	Well-watered	10	23215730	209437850	Probable protein kinase superfamily protein	HanXRQChr10g0295291	161641529	161644025
Root.Biomass.Allocation.10.1	Well-watered	10	23215730	209437850	Probable chaC-like family protein	HanXRQChr10g0295301	161708739	161711773
Root.Biomass.Allocation.10.1	Well-watered	10	23215730	209437850	Putative carotenoid oxygenase	HanXRQChr10g0295311	161983333	161985151
Root.Biomass.Allocation.10.1	Well-watered	10	23215730	209437850	Putative rmlC-like jelly roll fold	HanXRQChr10g0295321	161999946	162000509
Root.Biomass.Allocation.10.1	Well-watered	10	23215730	209437850	Putative 11-S seed storage protein | plant | RmlC-like cupin domain	HanXRQChr10g0295331	162093730	162095414
Root.Biomass.Allocation.10.1	Well-watered	10	23215730	209437850	Putative zinc finger | CCHC-type | Retrotransposon gag domain	HanXRQChr10g0295341	162425301	162430481
Root.Biomass.Allocation.10.1	Well-watered	10	23215730	209437850	Uncharacterized protein	HanXRQChr10g0295351	162610491	162611057
Root.Biomass.Allocation.10.1	Well-watered	10	23215730	209437850	Putative voltage-dependent anion channel	HanXRQChr10g0295361	162611525	162612068
Root.Biomass.Allocation.10.1	Well-watered	10	23215730	209437850	Putative ccmH/CycL/Ccl2/NrfF family	HanXRQChr10g0295371	162695223	162695627
Root.Biomass.Allocation.10.1	Well-watered	10	23215730	209437850	Putative F-box domain | F-box associated interaction domain	HanXRQChr10g0295381	162799396	162800454
Root.Biomass.Allocation.10.1	Well-watered	10	23215730	209437850	Uncharacterized protein | supported by expression data	HanXRQChr10g0295391	162850136	162857084
Root.Biomass.Allocation.10.1	Well-watered	10	23215730	209437850	Uncharacterized protein | supported by expression data	HanXRQChr10g0295401	162900017	162902646
Root.Biomass.Allocation.10.1	Well-watered	10	23215730	209437850	Uncharacterized protein | supported by expression data	HanXRQChr10g0295411	162985406	163000746
Root.Biomass.Allocation.10.1	Well-watered	10	23215730	209437850	Uncharacterized protein | supported by expression data	HanXRQChr10g0295421	163100073	163104689
Root.Biomass.Allocation.10.1	Well-watered	10	23215730	209437850	Uncharacterized protein | conserved in plant genome(s) | supported by expression data	HanXRQChr10g0295441	163162230	163164031
Root.Biomass.Allocation.10.1	Well-watered	10	23215730	209437850	Probable nicotianamine synthase 4	HanXRQChr10g0295451	163196928	163197917
Root.Biomass.Allocation.10.1	Well-watered	10	23215730	209437850	Probable mitotic checkpoint family protein	HanXRQChr10g0295461	163267818	163275068
Root.Biomass.Allocation.10.1	Well-watered	10	23215730	209437850	Probable RNA helicase | ATP-dependent | SK12/DOB1 protein	HanXRQChr10g0295471	163280286	163289132
Root.Biomass.Allocation.10.1	Well-watered	10	23215730	209437850	Uncharacterized protein | partly supported by expression data	HanXRQChr10g0295481	163571355	163581505
Root.Biomass.Allocation.10.1	Well-watered	10	23215730	209437850	Probable caffeoyl-CoA O-methyltransferase	HanXRQChr10g0295491	163626475	163628560
Root.Biomass.Allocation.10.1	Well-watered	10	23215730	209437850	Uncharacterized protein | supported by expression data	HanXRQChr10g0295501	163718101	163731823
Root.Biomass.Allocation.10.1	Well-watered	10	23215730	209437850	Uncharacterized protein | supported by expression data	HanXRQChr10g0295511	163866117	163868853
Root.Biomass.Allocation.10.1	Well-watered	10	23215730	209437850	Putative zinc finger | RING/FYVE/PHD-type	HanXRQChr10g0295521	164021623	164026777
Root.Biomass.Allocation.10.1	Well-watered	10	23215730	209437850	Putative protein of unknown function DUF1295	HanXRQChr10g0295531	164292565	164296630
Root.Biomass.Allocation.10.1	Well-watered	10	23215730	209437850	Uncharacterized protein | supported by expression data	HanXRQChr10g0295541	164411211	164412769
Root.Biomass.Allocation.10.1	Well-watered	10	23215730	209437850	Uncharacterized protein | partly supported by expression data	HanXRQChr10g0295551	164571210	164577489
Root.Biomass.Allocation.10.1	Well-watered	10	23215730	209437850	Putative leucine-rich repeat domain | L domain-like	HanXRQChr10g0295561	164582997	164608523
Root.Biomass.Allocation.10.1	Well-watered	10	23215730	209437850	Putative leucine-rich repeat domain | L domain-like	HanXRQChr10g0295581	164613753	164614892
Root.Biomass.Allocation.10.1	Well-watered	10	23215730	209437850	Putative leucine-rich repeat domain | L domain-like	HanXRQChr10g0295591	164683626	164685568
Root.Biomass.Allocation.10.1	Well-watered	10	23215730	209437850	Putative ATPase | AAA-type | core | P-loop containing nucleoside triphosphate hydrolase	HanXRQChr10g0295601	164719043	164722943
Root.Biomass.Allocation.10.1	Well-watered	10	23215730	209437850	Putative mRNA-decapping enzyme subunit 1 | PH domain-like	HanXRQChr10g0295611	164765268	164768874
Root.Biomass.Allocation.10.1	Well-watered	10	23215730	209437850	Putative reticulon	HanXRQChr10g0295621	164793768	164794421
Root.Biomass.Allocation.10.1	Well-watered	10	23215730	209437850	Probable D-3-phosphoglycerate dehydrogenase	HanXRQChr10g0295631	164796610	164800125
Root.Biomass.Allocation.10.1	Well-watered	10	23215730	209437850	Probable domain of unknown function (DUF303)	HanXRQChr10g0295641	164833681	164836157
Root.Biomass.Allocation.10.1	Well-watered	10	23215730	209437850	Putative protein kinase-like domain	HanXRQChr10g0295651	164883621	164887848
Root.Biomass.Allocation.10.1	Well-watered	10	23215730	209437850	Putative haem peroxidase	HanXRQChr10g0295661	164915004	164916559
Root.Biomass.Allocation.10.1	Well-watered	10	23215730	209437850	Probable scopoletin glucosyltransferase	HanXRQChr10g0295671	165370001	165378905
Root.Biomass.Allocation.10.1	Well-watered	10	23215730	209437850	Putative leucine-rich repeat domain | L domain-like	HanXRQChr10g0295681	165538153	165539438
Root.Biomass.Allocation.10.1	Well-watered	10	23215730	209437850	Putative leucine-rich repeat domain | L domain-like	HanXRQChr10g0295691	165695712	165697346
Root.Biomass.Allocation.10.1	Well-watered	10	23215730	209437850	Putative DNA-binding pseudobarrel domain	HanXRQChr10g0295701	165729024	165732219
Root.Biomass.Allocation.10.1	Well-watered	10	23215730	209437850	Putative DNA-binding pseudobarrel domain	HanXRQChr10g0295711	165735345	165737123
Root.Biomass.Allocation.10.1	Well-watered	10	23215730	209437850	Uncharacterized protein | supported by expression data	HanXRQChr10g0295721	165794618	165795340
Root.Biomass.Allocation.10.1	Well-watered	10	23215730	209437850	Probable transport protein particle (TRAPP) component	HanXRQChr10g0295731	165801746	165803884
Root.Biomass.Allocation.10.1	Well-watered	10	23215730	209437850	Putative cyclin-dependent kinase inhibitor	HanXRQChr10g0295741	165812602	165814276
Root.Biomass.Allocation.10.1	Well-watered	10	23215730	209437850	Probable presequence protease 2	HanXRQChr10g0295751	165846194	165854670
Root.Biomass.Allocation.10.1	Well-watered	10	23215730	209437850	Putative peptidase S10 | serine carboxypeptidase | Alpha/Beta hydrolase fold	HanXRQChr10g0295761	165927767	165931804
Root.Biomass.Allocation.10.1	Well-watered	10	23215730	209437850	Putative peptidase S10 | serine carboxypeptidase | Alpha/Beta hydrolase fold	HanXRQChr10g0295771	165935389	165938393
Root.Biomass.Allocation.10.1	Well-watered	10	23215730	209437850	Putative glycosyl transferase | family 31 | Concanavalin A-like lectin/glucanase domain	HanXRQChr10g0295781	165976092	165977360
Root.Biomass.Allocation.10.1	Well-watered	10	23215730	209437850	Putative UDP-glucuronosyl/UDP-glucosyltransferase	HanXRQChr10g0295791	165980151	165981617
Root.Biomass.Allocation.10.1	Well-watered	10	23215730	209437850	Putative RNA recognition motif domain | eukaryote | Polyadenylate binding protein | human types 1 | 2 | 3 | 4 | Nucleotide-binding alpha-beta plait domain	HanXRQChr10g0295801	166139328	166143307
Root.Biomass.Allocation.10.1	Well-watered	10	23215730	209437850	Putative phosphoenolpyruvate carboxykinase | ATP-utilising	HanXRQChr10g0295811	166271223	166271656
Root.Biomass.Allocation.10.1	Well-watered	10	23215730	209437850	Putative O-acyltransferase | WSD1 | N-terminal | O-acyltransferase WSD1 | C-terminal	HanXRQChr10g0295821	166314670	166324804
Root.Biomass.Allocation.10.1	Well-watered	10	23215730	209437850	Putative O-acyltransferase | WSD1 | N-terminal | O-acyltransferase WSD1 | C-terminal	HanXRQChr10g0295831	166381187	166387327
Root.Biomass.Allocation.10.1	Well-watered	10	23215730	209437850	Putative meiosis arrest female protein 1 | OST-HTH/LOTUS domain | PIN domain-like	HanXRQChr10g0295841	166453198	166455587
Root.Biomass.Allocation.10.1	Well-watered	10	23215730	209437850	Putative zinc finger | CCHC-type | Meiosis arrest female protein 1 | PIN domain-like	HanXRQChr10g0295851	166546370	166550700
Root.Biomass.Allocation.10.1	Well-watered	10	23215730	209437850	Probable B-block binding subunit of TFIIIC	HanXRQChr10g0295861	166565466	166576840
Root.Biomass.Allocation.10.1	Well-watered	10	23215730	209437850	Uncharacterized protein | partly conserved in plant genome(s) | partly supported by expression data	HanXRQChr10g0295871	166578123	166578574
Root.Biomass.Allocation.10.1	Well-watered	10	23215730	209437850	Putative cytochrome P450	HanXRQChr10g0295881	166719437	166722473
Root.Biomass.Allocation.10.1	Well-watered	10	23215730	209437850	Putative tetratricopeptide-like helical domain | DYW domain	HanXRQChr10g0295891	166756929	166767420
Root.Biomass.Allocation.10.1	Well-watered	10	23215730	209437850	Uncharacterized protein | supported by expression data	HanXRQChr10g0295901	166773143	166773890
Root.Biomass.Allocation.10.1	Well-watered	10	23215730	209437850	Putative 11-S seed storage protein | plant | RmlC-like cupin domain	HanXRQChr10g0295911	166791702	166793368
Root.Biomass.Allocation.10.1	Well-watered	10	23215730	209437850	Putative rmlC-like jelly roll fold	HanXRQChr10g0295921	166875221	166876190
Root.Biomass.Allocation.10.1	Well-watered	10	23215730	209437850	Putative O-methyltransferase | family 3 | S-adenosyl-L-methionine-dependent methyltransferase	HanXRQChr10g0295931	166956244	166957156
Root.Biomass.Allocation.10.1	Well-watered	10	23215730	209437850	Probable plant U-box 25	HanXRQChr10g0295941	167248271	167249518
Root.Biomass.Allocation.10.1	Well-watered	10	23215730	209437850	Putative PLC-like phosphodiesterase | TIM beta/alpha-barrel domain	HanXRQChr10g0295951	167324660	167327858
Root.Biomass.Allocation.10.1	Well-watered	10	23215730	209437850	Probable CBS domain-containing protein with a domain of unknown function (DUF21)	HanXRQChr10g0295961	167449582	167454424
Root.Biomass.Allocation.10.1	Well-watered	10	23215730	209437850	Uncharacterized protein | partly supported by expression data	HanXRQChr10g0295971	167461627	167462769
Root.Biomass.Allocation.10.1	Well-watered	10	23215730	209437850	Uncharacterized protein	HanXRQChr10g0295981	167794198	167797090
Root.Biomass.Allocation.10.1	Well-watered	10	23215730	209437850	Putative leucine-rich repeat domain | L domain-like	HanXRQChr10g0295991	168187016	168188812
Root.Biomass.Allocation.10.1	Well-watered	10	23215730	209437850	Uncharacterized protein | partly supported by expression data	HanXRQChr10g0296001	168270856	168271269
Root.Biomass.Allocation.10.1	Well-watered	10	23215730	209437850	Putative leucine-rich repeat domain | L domain-like	HanXRQChr10g0296011	168456051	168457647
Root.Biomass.Allocation.10.1	Well-watered	10	23215730	209437850	Putative C2 domain	HanXRQChr10g0296021	168629839	168634278
Root.Biomass.Allocation.10.1	Well-watered	10	23215730	209437850	Putative glycoside hydrolase | family 13	HanXRQChr10g0296031	168839501	168840272
Root.Biomass.Allocation.10.1	Well-watered	10	23215730	209437850	Uncharacterized protein | supported by expression data	HanXRQChr10g0296041	168840323	168840919
Root.Biomass.Allocation.10.1	Well-watered	10	23215730	209437850	Uncharacterized protein | supported by expression data	HanXRQChr10g0296061	169142617	169145624
Root.Biomass.Allocation.10.1	Well-watered	10	23215730	209437850	Probable 2-oxoglutarate (2OG) and Fe(II)-dependent oxygenase superfamily protein	HanXRQChr10g0296071	169266878	169275585
Root.Biomass.Allocation.10.1	Well-watered	10	23215730	209437850	Probable PHD finger protein ALFIN-LIKE 1	HanXRQChr10g0296081	169277599	169281915
Root.Biomass.Allocation.10.1	Well-watered	10	23215730	209437850	Putative plant PDR ABC transporter associated | ABC transporter | G1 | P-loop containing nucleoside triphosphate hydrolase | ABC-transporter extracellular N-terminal domain	HanXRQChr10g0296091	169395068	169404803
Root.Biomass.Allocation.10.1	Well-watered	10	23215730	209437850	Probable gibberellin 3-beta-dioxygenase 1	HanXRQChr10g0296101	169725080	169726831
Root.Biomass.Allocation.10.1	Well-watered	10	23215730	209437850	Putative oxoglutarate/iron-dependent dioxygenase | Non-haem dioxygenase N-terminal domain | Isopenicillin N synthase-like	HanXRQChr10g0296121	169768389	169772380
Root.Biomass.Allocation.10.1	Well-watered	10	23215730	209437850	Putative pleiotropic drug resistance protein PDR/CDR | Plant PDR ABC transporter associated | P-loop containing nucleoside triphosphate hydrolase | ABC-transporter extracellular N-terminal domain	HanXRQChr10g0296131	169865375	169876928
Root.Biomass.Allocation.10.1	Well-watered	10	23215730	209437850	Uncharacterized protein | partly conserved in plant genome(s) | partly supported by expression data	HanXRQChr10g0296141	169886018	169886959
Root.Biomass.Allocation.10.1	Well-watered	10	23215730	209437850	Putative plant PDR ABC transporter associated | ABC transporter | G1 | P-loop containing nucleoside triphosphate hydrolase | ABC-transporter extracellular N-terminal domain	HanXRQChr10g0296151	169916727	169926589
Root.Biomass.Allocation.10.1	Well-watered	10	23215730	209437850	Putative plant PDR ABC transporter associated | ABC transporter | G1 | P-loop containing nucleoside triphosphate hydrolase | ABC-transporter extracellular N-terminal domain	HanXRQChr10g0296161	170183672	170193343
Root.Biomass.Allocation.10.1	Well-watered	10	23215730	209437850	Putative dynamin superfamily	HanXRQChr10g0296171	170301985	170302861
Root.Biomass.Allocation.10.1	Well-watered	10	23215730	209437850	Uncharacterized protein | partly supported by expression data	HanXRQChr10g0296181	170533868	170534214
Root.Biomass.Allocation.10.1	Well-watered	10	23215730	209437850	Putative fatty acid desaturase | type 1 | core	HanXRQChr10g0296191	170536517	170537825
Root.Biomass.Allocation.10.1	Well-watered	10	23215730	209437850	Uncharacterized protein | partly supported by expression data	HanXRQChr10g0296201	170571266	170583096
Root.Biomass.Allocation.10.1	Well-watered	10	23215730	209437850	Uncharacterized protein | partly supported by expression data	HanXRQChr10g0296211	170587341	170587750
Root.Biomass.Allocation.10.1	Well-watered	10	23215730	209437850	Putative fatty acid desaturase | type 1 | core	HanXRQChr10g0296221	170598086	170599414
Root.Biomass.Allocation.10.1	Well-watered	10	23215730	209437850	Uncharacterized protein | partly supported by expression data	HanXRQChr10g0296231	170601816	170604737
Root.Biomass.Allocation.10.1	Well-watered	10	23215730	209437850	Putative fatty acid desaturase domain	HanXRQChr10g0296241	170615739	170616844
Root.Biomass.Allocation.10.1	Well-watered	10	23215730	209437850	Protein of unknown function (DUF567)	HanXRQChr10g0296251	170761561	170763853
Root.Biomass.Allocation.10.1	Well-watered	10	23215730	209437850	Putative tubby C-terminal-like domain	HanXRQChr10g0296261	170770408	170770704
Root.Biomass.Allocation.10.1	Well-watered	10	23215730	209437850	Putative equilibrative nucleoside transporter | Major facilitator superfamily domain	HanXRQChr10g0296271	170996857	170998627
Root.Biomass.Allocation.10.1	Well-watered	10	23215730	209437850	Uncharacterized protein	HanXRQChr10g0296281	171012864	171015143
Root.Biomass.Allocation.10.1	Well-watered	10	23215730	209437850	Putative glycoside hydrolase family 17 | Glycoside hydrolase superfamily	HanXRQChr10g0296291	171119787	171121956
Root.Biomass.Allocation.10.1	Well-watered	10	23215730	209437850	Probable phospholipase D alpha 1	HanXRQChr10g0296301	171130751	171136197
Root.Biomass.Allocation.10.1	Well-watered	10	23215730	209437850	Putative RNA-binding S4 domain | Ribosomal protein S4/S9	HanXRQChr10g0296311	171137433	171137762
Root.Biomass.Allocation.10.1	Well-watered	10	23215730	209437850	Putative fatty acid desaturase | type 1 | core	HanXRQChr10g0296321	171184151	171185335
Root.Biomass.Allocation.10.1	Well-watered	10	23215730	209437850	Uncharacterized conserved protein	HanXRQChr10g0296331	171518355	171523946
Root.Biomass.Allocation.10.1	Well-watered	10	23215730	209437850	Probable RING/U-box superfamily protein	HanXRQChr10g0296341	171526936	171531327
Root.Biomass.Allocation.10.1	Well-watered	10	23215730	209437850	Putative ABC transporter-like | P-loop containing nucleoside triphosphate hydrolase	HanXRQChr10g0296351	171638293	171639569
Root.Biomass.Allocation.10.1	Well-watered	10	23215730	209437850	Putative asparagine-tRNA ligase | Aminoacyl-tRNA synthetase | class II (D/K/N)-like	HanXRQChr10g0296361	171641125	171641907
Root.Biomass.Allocation.10.1	Well-watered	10	23215730	209437850	Probable polynucleotidyl transferase | ribonuclease H-like superfamily protein	HanXRQChr10g0296371	171650215	171653725
Root.Biomass.Allocation.10.1	Well-watered	10	23215730	209437850	Putative homeodomain-like | SAWADEE domain	HanXRQChr10g0296391	171654525	171661922
Root.Biomass.Allocation.10.1	Well-watered	10	23215730	209437850	Putative ribosomal protein L27e | Translation protein SH3-like domain	HanXRQChr10g0296411	171668501	171668914
Root.Biomass.Allocation.10.1	Well-watered	10	23215730	209437850	Probable groES-like zinc-binding alcohol dehydrogenase family protein	HanXRQChr10g0296421	171710277	171716525
Root.Biomass.Allocation.10.1	Well-watered	10	23215730	209437850	Uncharacterized protein | partly supported by expression data	HanXRQChr10g0296431	171756870	171757843
Root.Biomass.Allocation.10.1	Well-watered	10	23215730	209437850	Uncharacterized protein | conserved in plant genome(s) | supported by expression data	HanXRQChr10g0296441	171760170	171762309
Root.Biomass.Allocation.10.1	Well-watered	10	23215730	209437850	Uncharacterized conserved protein	HanXRQChr10g0296451	171764047	171766839
Root.Biomass.Allocation.10.1	Well-watered	10	23215730	209437850	Uncharacterized protein | supported by expression data	HanXRQChr10g0296461	171771640	171773091
Root.Biomass.Allocation.10.1	Well-watered	10	23215730	209437850	Probable RING/U-box superfamily protein	HanXRQChr10g0296471	171774167	171779241
Root.Biomass.Allocation.10.1	Well-watered	10	23215730	209437850	Uncharacterized protein | supported by expression data	HanXRQChr10g0296481	171780590	171781772
Root.Biomass.Allocation.10.1	Well-watered	10	23215730	209437850	Putative tyrosine/nicotianamine aminotransferase | Pyridoxal phosphate-dependent transferase	HanXRQChr10g0296491	171787043	171790947
Root.Biomass.Allocation.10.1	Well-watered	10	23215730	209437850	Probable homeobox protein 52	HanXRQChr10g0296511	171830922	171831503
Root.Biomass.Allocation.10.1	Well-watered	10	23215730	209437850	Uncharacterized protein | conserved in plant genome(s) | supported by expression data	HanXRQChr10g0296521	171978320	171978725
Root.Biomass.Allocation.10.1	Well-watered	10	23215730	209437850	Putative major facilitator | sugar transporter-like | Major facilitator superfamily domain	HanXRQChr10g0296531	172063189	172065507
Root.Biomass.Allocation.10.1	Well-watered	10	23215730	209437850	Putative PIG-P	HanXRQChr10g0296541	172067406	172071039
Root.Biomass.Allocation.10.1	Well-watered	10	23215730	209437850	Putative NAC domain	HanXRQChr10g0296551	172105362	172108152
Root.Biomass.Allocation.10.1	Well-watered	10	23215730	209437850	Uncharacterized protein | partly supported by expression data	HanXRQChr10g0296561	172118883	172119459
Root.Biomass.Allocation.10.1	Well-watered	10	23215730	209437850	Uncharacterized protein | partly supported by expression data	HanXRQChr10g0296571	172120404	172121761
Root.Biomass.Allocation.10.1	Well-watered	10	23215730	209437850	Putative ribosomal protein S20	HanXRQChr10g0296581	172161536	172163827
Root.Biomass.Allocation.10.1	Well-watered	10	23215730	209437850	Probable ERF domain protein 11	HanXRQChr10g0296591	172171235	172171840
Root.Biomass.Allocation.10.1	Well-watered	10	23215730	209437850	Probable protein kinase superfamily protein	HanXRQChr10g0296601	172307469	172313167
Root.Biomass.Allocation.10.1	Well-watered	10	23215730	209437850	Uncharacterized protein | partly supported by expression data	HanXRQChr10g0296611	172337269	172339144
Root.Biomass.Allocation.10.1	Well-watered	10	23215730	209437850	Putative transcription factor MYC/MYB N-terminal	HanXRQChr10g0296621	172472835	172475338
Root.Biomass.Allocation.10.1	Well-watered	10	23215730	209437850	Probable protein phosphatase 2C family protein	HanXRQChr10g0296641	172539221	172543382
Root.Biomass.Allocation.10.1	Well-watered	10	23215730	209437850	Probable 3-hydroxyacyl-CoA dehydrogenase family protein	HanXRQChr10g0296651	172556887	172559103
Root.Biomass.Allocation.10.1	Well-watered	10	23215730	209437850	Putative dynamin | GTPase domain | Dynamin superfamily | P-loop containing nucleoside triphosphate hydrolase	HanXRQChr10g0296661	172559740	172564108
Root.Biomass.Allocation.10.1	Well-watered	10	23215730	209437850	Uncharacterized protein | supported by expression data	HanXRQChr10g0296671	172574826	172577874
Root.Biomass.Allocation.10.1	Well-watered	10	23215730	209437850	Putative glycosyl transferase | family 14	HanXRQChr10g0296681	172620450	172622379
Root.Biomass.Allocation.10.1	Well-watered	10	23215730	209437850	Putative nucleic acid-binding | OB-fold	HanXRQChr10g0296691	172670831	172672066
Root.Biomass.Allocation.10.1	Well-watered	10	23215730	209437850	Putative nucleic acid-binding | OB-fold | Replication protein A | OB domain	HanXRQChr10g0296701	172672117	172673853
Root.Biomass.Allocation.10.1	Well-watered	10	23215730	209437850	Putative DNA-binding pseudobarrel domain	HanXRQChr10g0296711	172674987	172679093
Root.Biomass.Allocation.10.1	Well-watered	10	23215730	209437850	Putative glycosyl transferase | family 14	HanXRQChr10g0296721	172693028	172695598
Root.Biomass.Allocation.10.1	Well-watered	10	23215730	209437850	Putative protein kinase-like domain | Coatomer beta' subunit (COPB2) | WD40 repeat | conserved site	HanXRQChr10g0296731	172695649	172699635
Root.Biomass.Allocation.10.1	Well-watered	10	23215730	209437850	Putative ubiquitin-conjugating enzyme/RWD-like	HanXRQChr10g0296751	172702505	172706454
Root.Biomass.Allocation.10.1	Well-watered	10	23215730	209437850	Probable thioredoxin M1 | chloroplastic	HanXRQChr10g0296761	172709399	172712125
Root.Biomass.Allocation.10.1	Well-watered	10	23215730	209437850	Putative mlo-related protein	HanXRQChr10g0296781	172717756	172722715
Root.Biomass.Allocation.10.1	Well-watered	10	23215730	209437850	Probable pentatricopeptide repeat (PPR) superfamily protein	HanXRQChr10g0296791	172859853	172861757
Root.Biomass.Allocation.10.1	Well-watered	10	23215730	209437850	Uncharacterized protein | conserved in plant genome(s) | supported by expression data	HanXRQChr10g0296801	172939580	172940452
Root.Biomass.Allocation.10.1	Well-watered	10	23215730	209437850	Putative chaperone DnaJ | Terminal organelle assembly protein TopJ	HanXRQChr10g0296811	172941102	172954233
Root.Biomass.Allocation.10.1	Well-watered	10	23215730	209437850	Putative UBA-like	HanXRQChr10g0296821	173023389	173026663
Root.Biomass.Allocation.10.1	Well-watered	10	23215730	209437850	Putative serine-threonine/tyrosine-protein kinase catalytic domain | Protein kinase-like domain	HanXRQChr10g0296831	173066126	173071767
Root.Biomass.Allocation.10.1	Well-watered	10	23215730	209437850	Putative serine/threonine-protein kinase Mps1	HanXRQChr10g0296841	173082901	173085705
Root.Biomass.Allocation.10.1	Well-watered	10	23215730	209437850	Probable fatty acid desaturase 5	HanXRQChr10g0296861	173167555	173169308
Root.Biomass.Allocation.10.1	Well-watered	10	23215730	209437850	Uncharacterized protein | supported by expression data	HanXRQChr10g0296871	173328430	173331529
Root.Biomass.Allocation.10.1	Well-watered	10	23215730	209437850	Probable 2-oxoglutarate (2OG) and Fe(II)-dependent oxygenase superfamily protein	HanXRQChr10g0296881	173426108	173427701
Root.Biomass.Allocation.10.1	Well-watered	10	23215730	209437850	Putative oxoglutarate/iron-dependent dioxygenase | Non-haem dioxygenase N-terminal domain | Isopenicillin N synthase-like	HanXRQChr10g0296891	173716246	173720658
Root.Biomass.Allocation.10.1	Well-watered	10	23215730	209437850	Putative oxoglutarate/iron-dependent dioxygenase | Isopenicillin N synthase-like	HanXRQChr10g0296901	173743440	173744392
Root.Biomass.Allocation.10.1	Well-watered	10	23215730	209437850	Probable 2-oxoglutarate (2OG) and Fe(II)-dependent oxygenase superfamily protein	HanXRQChr10g0296911	173918740	173920778
Root.Biomass.Allocation.10.1	Well-watered	10	23215730	209437850	Putative filament-like plant protein	HanXRQChr10g0296921	173927447	173928361
Root.Biomass.Allocation.10.1	Well-watered	10	23215730	209437850	Uncharacterized protein	HanXRQChr10g0296931	173960937	173963066
Root.Biomass.Allocation.10.1	Well-watered	10	23215730	209437850	Probable integrase-type DNA-binding superfamily protein	HanXRQChr10g0296941	174100953	174102166
Root.Biomass.Allocation.10.1	Well-watered	10	23215730	209437850	Probable embryo-specific protein 3 | (ATS3)	HanXRQChr10g0296961	174164556	174166068
Root.Biomass.Allocation.10.1	Well-watered	10	23215730	209437850	Probable pectin lyase-like superfamily protein	HanXRQChr10g0296971	174219680	174230559
Root.Biomass.Allocation.10.1	Well-watered	10	23215730	209437850	Putative glycoside hydrolase | family 28 | Pectin lyase fold/virulence factor	HanXRQChr10g0296981	174258133	174261654
Root.Biomass.Allocation.10.1	Well-watered	10	23215730	209437850	Uncharacterized protein | partly supported by expression data	HanXRQChr10g0296991	174288204	174298318
Root.Biomass.Allocation.10.1	Well-watered	10	23215730	209437850	Putative zinc finger | RING/FYVE/PHD-type	HanXRQChr10g0297001	174416436	174419109
Root.Biomass.Allocation.10.1	Well-watered	10	23215730	209437850	Uncharacterized protein | conserved in plant genome(s) | supported by expression data	HanXRQChr10g0297011	174420352	174420717
Root.Biomass.Allocation.10.1	Well-watered	10	23215730	209437850	Uncharacterized protein | partly conserved in plant genome(s) | supported by expression data	HanXRQChr10g0297021	174582517	174584828
Root.Biomass.Allocation.10.1	Well-watered	10	23215730	209437850	Probable mov34/MPN/PAD-1 family protein	HanXRQChr10g0297031	174595066	174599599
Root.Biomass.Allocation.10.1	Well-watered	10	23215730	209437850	Putative JAB1/MPN/MOV34 metalloenzyme domain	HanXRQChr10g0297041	174599824	174602129
Root.Biomass.Allocation.10.1	Well-watered	10	23215730	209437850	Uncharacterized conserved protein	HanXRQChr10g0297051	174635484	174638524
Root.Biomass.Allocation.10.1	Well-watered	10	23215730	209437850	Putative F-box domain | Leucine-rich repeat domain | L domain-like	HanXRQChr10g0297061	174644991	174646033
Root.Biomass.Allocation.10.1	Well-watered	10	23215730	209437850	Probable pectin lyase-like superfamily protein	HanXRQChr10g0297071	174672717	174678008
Root.Biomass.Allocation.10.1	Well-watered	10	23215730	209437850	Probable peptide deformylase 1A | chloroplastic	HanXRQChr10g0297091	174678370	174679845
Root.Biomass.Allocation.10.1	Well-watered	10	23215730	209437850	Putative glycoside hydrolase | family 28 | Pectin lyase fold/virulence factor	HanXRQChr10g0297101	174699915	174703701
Root.Biomass.Allocation.10.1	Well-watered	10	23215730	209437850	Probable chloride channel D	HanXRQChr10g0297111	174800086	174812692
[truncated: 3,421 more rows]
